# Supplementary material for: Impact of the introduction of high-speed rail on the income gap between urban and rural residents
Source: PLoS One. 2023 Nov 27;18(11):e0292105. doi: 10.1371/journal.pone.0292105 (PMC10681263; doi:10.1371/journal.pone.0292105)
Supplement: S1 File — (XLSX) [file pone.0292105.s001.xlsx]

## Sheet: Sheet1
city	id	year	y	y1	y2	treatdate	treat	periodit	lngdp	open/gdp	tertiary industry output/gdp	total RMB loans/gdp	lnwage	Unemployed persons/total year-end population	Science and technology expenditure/financial expenditure	ln fiscal expenditure	Education expenditure/fiscal expenditure	ln education expenditure	University students/total population	lnopen	Fixed asset investment/gdp	ln Year-end population	ln population in municipal districts	ln employed persons
Nanjing	1	2004	2.09687	9.35893	8.61848	2008	1	0	10.4058	0.89446	0.4372	2.12655	10.1683	0.011037	0.006819	14.4661	0.110073	12.2595	0.084212	16.6537	0.629259	15.5796	14.5915	13.7034
Nanjing	1	2005	2.40916	9.61561	8.73633	2008	1	0	10.6186	0.910207	0.469	1.8467	10.2868	0.010152	0.007209	14.6543	0.105474	12.405	0.094176	16.9041	0.581774	15.6003	14.6227	13.7406
Nanjing	1	2006	2.48943	9.77213	8.86007	2008	1	0	10.7389	0.906496	0.4801	1.83796	10.3878	0.009898	0.009516	14.7804	0.108797	12.5622	0.102231	17.0401	0.581716	15.6192	14.6543	13.7793
Nanjing	1	2007	2.53331	9.91922	8.98969	2008	1	0	10.89	0.838604	0.4842	1.8412	10.4887	0.010173	0.019291	15.0479	0.132745	13.0286	0.110168	17.1311	0.568852	15.6355	14.6815	13.7901
Nanjing	1	2008	2.58322	10.0486	9.09955	2008	1	1	11.0155	0.7471	0.4999	1.89979	10.5936	0.010352	0.023421	15.2134	0.143501	13.272	0.116103	17.1549	0.57064	15.6472	14.694	13.856
Nanjing	1	2009	2.50333	10.1137	9.19604	2008	1	1	11.1192	0.5449	0.5131	2.14269	10.6833	0.009432	0.029899	15.3443	0.138901	13.3703	0.122806	16.9532	0.625962	15.6557	14.7025	13.9781
Nanjing	1	2010	2.46073	10.2177	9.31722	2008	1	1	11.0672	0.601754	0.5185	2.02408	10.7951	0.010049	0.030453	15.5059	0.141088	13.5476	0.125455	17.2454	0.644372	15.6599	14.707	14.0438
Nanjing	1	2011	2.3726	10.345	9.48098	2008	1	1	11.2419	0.602914	0.524	1.81141	10.9098	0.010261	0.036145	15.7119	0.143048	13.7674	0.127042	17.4278	0.611381	15.6662	14.7185	14.147
Nanjing	1	2012	2.37333	10.4657	9.60144	2008	1	1	11.391	0.4841	0.534	1.70996	11.0533	0.010389	0.045477	15.8563	0.162391	14.0385	0.102106	17.367	0.632985	15.6695	14.7201	14.2035
Nanjing	1	2013	2.33083	10.5592	9.71299	2008	1	1	11.7329	0.4312	0.5438	1.72135	11.1032	0.010257	0.047153	15.9566	0.147947	14.0457	0.125556	17.3578	0.635786	15.6766	14.7414	14.5861
Nanjing	1	2014	2.41028	10.6589	9.77911	2008	1	1	11.5857	0.3985	0.5649	1.77179	11.2553	0.010256	0.04854	16.036	0.148587	14.1294	0.124146	17.3751	0.615681	15.6853	15.2216	14.6484
Nanjing	1	2015	2.36637	10.7386	9.8773	2008	1	1	11.6799	0.3411	0.5732	1.87411	11.3031	0.01013	0.049762	16.1627	0.170405	14.3931	0.124368	17.3167	0.558184	15.6925	15.2273	14.5721
Nanjing	1	2016	2.36325	10.8197	9.95968	2008	1	1	11.754	0.3175	0.5839	2.06429	11.4097	0.009872	0.045262	16.2784	0.172817	14.5229	0.124892	17.3224	0.527006	15.7068	15.2386	14.5343
Nanjing	1	2017	2.35758	10.9067	10.049	2008	1	1	11.8573	0.3528	0.597	2.098	11.5278	0.00929	0.049697	16.4212	0.160877	14.5941	0.106004	17.5371	0.543779	15.7334	15.2434	14.5309
Nanjing	1	2018	2.34762	10.9905	10.1371	2008	1	1	11.9375	0.337753	0.6104	2.2154	11.6179	0.00887	0.05255	16.5451	0.165108	14.744	0.104274	17.5837	0.507983	15.757	15.2553	14.6001
Shenyang	2	2004	2.05291	9.0965	8.37724	2008	1	0	10.2215	0.224364	0.4469	1.2073	9.76027	0.021181	0.005267	14.3561	0.135819	12.3597	0.043744	15.2658	0.511059	15.7526	14.9038	13.8135
Shenyang	2	2005	1.9996	9.22009	8.52714	2008	1	0	10.3068	0.176507	0.5045	1.08098	9.8982	0.019309	0.004957	14.5905	0.12781	12.5333	0.058581	15.1181	0.654094	15.7594	14.9106	13.8172
Shenyang	2	2006	2.03974	9.36315	8.65033	2008	1	0	10.4896	0.167377	0.4942	0.990025	10.0601	0.016734	0.004479	14.8042	0.125863	12.7316	0.044153	15.2547	0.710558	15.7665	14.918	13.8174
Shenyang	2	2007	2.14613	9.58923	8.82556	2008	1	0	10.7273	0.143336	0.4654	0.842394	10.2173	0.011398	0.029262	15.0383	0.142666	13.0911	0.044726	15.3453	0.733239	15.7753	14.9261	13.8181
Shenyang	2	2008	2.11895	9.74174	8.99081	2008	1	1	10.9013	0.1283	0.4514	0.913401	10.4207	0.010587	0.030862	15.2185	0.14725	13.3029	0.045838	15.4155	0.779348	15.7805	14.9324	13.8588
Shenyang	2	2009	2.11066	9.82415	9.07715	2008	1	1	10.9088	0.1051	0.4531	1.19125	10.5604	0.010815	0.02864	15.3755	0.139457	13.4055	0.04771	15.317	0.824631	15.7848	14.9372	13.8664
Shenyang	2	2010	2.04961	9.93019	9.21254	2008	1	1	11.0406	0.106005	0.4494	1.18986	10.643	0.010728	0.029711	15.4577	0.149162	13.5549	0.048441	15.4868	0.824936	15.789	14.9389	13.9146
Shenyang	2	2011	2.01522	10.0573	9.3566	2008	1	1	11.1934	0.115999	0.4412	1.16452	10.7311	0.010562	0.031806	15.6707	0.150008	13.7736	0.051774	15.7415	0.773718	15.7933	14.9395	14.0045
Shenyang	2	2012	2.02613	10.1823	9.47616	2008	1	1	11.2958	0.1219	0.4399	1.18934	10.8177	0.010618	0.032164	15.8516	0.155899	13.9931	0.05095	15.9008	0.851999	15.7962	14.9942	14.0144
Shenyang	2	2013	2.00968	10.2776	9.57963	2008	1	1	11.4975	0.124	0.4384	1.23866	10.8678	0.011596	0.031537	15.9917	0.14935	14.0902	0.05275	15.999	0.891785	15.7994	14.9237	14.2395
Shenyang	2	2014	2.73405	10.441	9.43516	2008	1	1	11.36	0.1364	0.4553	1.4125	10.9436	0.013061	0.029053	16.0286	0.128444	13.9763	0.054693	16.0856	0.924684	15.8045	15.0079	14.2451
Shenyang	2	2015	2.71711	10.509	9.50941	2008	1	1	11.3821	0.1203	0.4753	1.55987	11.0321	0.014269	0.029007	15.9056	0.133062	13.8887	0.055317	15.9842	0.732374	15.8039	15.0223	14.1991
Shenyang	2	2016	2.71081	10.5712	9.57394	2008	1	1	11.1108	0.1357	0.5641	2.26624	11.119	0.013921	0.027124	15.9262	0.13948	13.9564	0.054992	15.8336	0.294174	15.8087	15.0274	14.0722
Shenyang	2	2017	2.67505	10.6301	9.64608	2008	1	1	11.1527	0.15	0.578	2.2391	11.2143	0.013882	0.018908	15.9615	0.133825	13.9502	0.054009	15.9762	0.256539	15.8123	15.0215	14.0067
Shenyang	2	2018	2.66509	10.6932	9.71293	2008	1	1	11.2354	0.15709	0.581	2.34042	11.3153	0.012947	0.018761	16.0829	0.119329	13.9571	0.052497	16.1065	0.204473	15.8239	15.0245	13.983
Jinzhou	3	2004	2.34882	8.98545	8.13153	2008	1	0	9.31946	0.144607	0.3584	0.93524	9.40936	0.017194	0.00487	12.7373	0.138826	10.7628	0.016702	13.1147	0.21	14.9399	14.1457	12.5686
Jinzhou	3	2005	2.37587	9.08953	8.22416	2008	1	0	9.42521	0.179994	0.4027	0.728124	9.53742	0.01372	0.004284	12.9655	0.122996	10.8699	0.019494	13.4408	0.244315	14.9415	14.158	12.4376
Jinzhou	3	2006	2.3964	9.20844	8.33447	2008	1	0	9.60952	0.159967	0.3982	0.712012	9.63446	0.013756	0.003886	13.1428	0.116226	10.9905	0.021408	13.5093	0.264406	14.9443	14.1815	12.4204
Jinzhou	3	2007	2.37917	9.3935	8.52675	2008	1	0	9.78791	0.178612	0.3783	0.65847	9.80104	0.011231	0.008785	13.3494	0.144697	11.4163	0.022904	13.7997	0.304086	14.945	14.1915	12.4576
Jinzhou	3	2008	2.29307	9.54413	8.71424	2008	1	1	10.0118	0.1218	0.3816	0.596942	9.92501	0.005451	0.010867	13.6074	0.134487	11.6011	0.024673	13.6424	0.360257	14.9475	14.1985	12.4619
Jinzhou	3	2009	2.32173	9.64122	8.79891	2008	1	1	10.0625	0.1641	0.3558	0.674457	10.1618	0.00537	0.009461	13.9239	0.127735	11.8661	0.025754	13.9923	0.445622	14.9475	14.2035	12.3855
Jinzhou	3	2010	2.24021	9.76279	8.95622	2008	1	1	10.2841	0.171954	0.358	0.63913	10.2905	0.005549	0.008897	14.1408	0.125488	12.0653	0.02617	14.2661	0.603928	14.9416	14.2086	12.3938
Jinzhou	3	2011	2.13516	9.91199	9.15345	2008	1	1	10.4853	0.15107	0.3488	0.622522	10.4193	0.004155	0.008482	14.2689	0.144078	12.3315	0.026171	14.3387	0.598035	14.9414	14.2129	12.501
Jinzhou	3	2012	2.1315	10.043	9.28619	2008	1	1	10.5967	0.1542	0.351	0.667237	10.5377	0.003584	0.011963	14.532	0.164497	12.7271	0.027175	14.466	0.646731	14.9401	14.2082	12.5845
Jinzhou	3	2013	2.08783	10.1401	9.40401	2008	1	1	10.6908	0.1615	0.3614	0.723678	10.5904	0.004714	0.011443	14.623	0.111406	12.4284	0.027873	14.5909	0.707948	14.9336	14.1477	12.6792
Jinzhou	3	2014	2.15082	10.1351	9.36931	2008	1	1	10.6979	0.1903	0.3882	0.820168	10.6322	0.007288	0.011272	14.6417	0.106151	12.3989	0.028241	14.7695	0.71185	14.9316	14.37	12.7009
Jinzhou	3	2015	2.1462	10.2051	9.44137	2008	1	1	10.6738	0.1139	0.4123	0.963215	10.7667	0.009241	0.004212	14.5553	0.141159	12.5975	0.028159	14.2291	0.589263	14.9228	14.3792	12.6667
Jinzhou	3	2016	2.10385	10.2571	9.51333	2008	1	1	10.425	0.129	0.4589	1.3099	10.8029	0.008511	0.004248	14.5907	0.135159	12.5894	0.027416	14.1022	0.367709	14.9214	15.1531	12.5869
Jinzhou	3	2017	2.09839	10.3226	9.58142	2008	1	1	10.4703	0.1528	0.488	1.58908	10.9131	0.008646	0.01006	14.6808	0.131492	12.652	0.025834	14.3143	0.33202	14.9017	15.1479	12.3942
Jinzhou	3	2018	2.11193	10.3887	9.64108	2008	1	1	10.5767	0.195533	0.4993	2.38185	11.0118	0.009158	0.005293	14.8036	0.120534	12.6877	0.025438	14.6621	0.317126	14.8973	15.1102	12.327
Huludao	4	2004	2.5462	8.95815	8.02355	2008	1	0	9.28517	0.251603	0.3487	0.855616	9.35776	0.009532	0.00175	12.5905	0.150303	10.6954	0.002618	13.5118	0.262229	14.8196	13.6654	12.3656
Huludao	4	2005	2.50263	9.05707	8.13973	2008	1	0	9.30201	0.417036	0.3756	0.83666	9.48969	0.009259	0.001342	12.8101	0.123846	10.7214	0.001576	14.038	0.341942	14.8224	13.6709	12.3463
Huludao	4	2006	2.68356	9.18963	8.20248	2008	1	0	9.44715	0.237636	0.3791	0.860359	9.63476	0.009969	0.001292	13.2222	0.102048	10.9399	0.001723	13.6258	0.352992	14.8295	13.6847	12.3605
Huludao	4	2007	2.7844	9.39342	8.36939	2008	1	0	9.61347	0.237817	0.3678	0.782908	9.82383	0.009487	0.003671	13.3053	0.141367	11.3489	0.00246	13.8084	0.375399	14.8405	13.6933	12.3741
Huludao	4	2008	2.70604	9.54263	8.54714	2008	1	1	9.70204	0.1475	0.3882	0.763644	9.9629	0.008349	0.005676	13.4656	0.154171	11.5959	0.002759	13.4229	0.477976	14.8466	13.7	12.3605
Huludao	4	2009	2.73554	9.63596	8.62963	2008	1	1	9.6713	0.1554	0.4242	1.01381	10.0956	0.007945	0.005605	13.7388	0.13031	11.7009	0.002529	13.448	0.57017	14.8532	13.7063	12.3055
Huludao	4	2010	2.6332	9.76257	8.79437	2008	1	1	9.91848	0.171259	0.4004	0.951473	10.1675	0.006955	0.008595	13.9062	0.128815	11.8568	0.002405	13.7214	0.754416	14.8514	13.709	12.3296
Huludao	4	2011	2.55145	9.91141	8.97475	2008	1	1	10.1182	0.12778	0.39	0.869658	10.3575	0.006043	0.011483	14.1994	0.119687	12.0765	0.002663	13.63	0.683439	14.8498	13.709	12.3113
Huludao	4	2012	2.55385	10.0407	9.10309	2008	1	1	10.2295	0.1189	0.39	0.876913	10.4923	0.005744	0.01232	14.3271	0.172703	12.5709	0.002873	13.6588	0.760021	14.8451	13.7102	12.2259
Huludao	4	2013	2.54901	10.1387	9.20301	2008	1	1	10.2285	0.1062	0.3999	0.943742	10.5896	0.006041	0.013177	14.4064	0.153064	12.5295	0.003002	13.6209	0.816201	14.8448	13.6565	12.5136
Huludao	4	2014	2.40791	10.0437	9.16493	2008	1	1	10.2407	0.158	0.4253	1.11551	10.6521	0.006127	0.01374	14.3307	0.151732	12.4451	0.003099	13.9467	0.755167	14.8476	13.7179	12.4862
Huludao	4	2015	2.42041	10.1173	9.23337	2008	1	1	10.2462	0.1384	0.4437	1.18397	10.7589	0.00827	0.003897	14.3212	0.170784	12.5539	0.003105	13.8119	0.264447	14.8455	13.7238	12.421
Huludao	4	2016	2.39742	10.1788	9.30438	2008	1	1	10.1404	0.0754	0.4836	1.43909	10.8339	0.009812	0.001409	14.44	0.162786	12.6247	0.006946	13.0988	0.27501	14.8469	14.2666	12.287
Huludao	4	2017	2.38501	10.2388	9.36965	2008	1	1	10.2456	0.1405	0.437	1.58632	10.9158	0.009743	0.001437	14.503	0.161424	12.6793	0.002793	13.8244	0.310684	14.8344	14.3636	12.2135
Huludao	4	2018	2.39357	10.3049	9.43212	2008	1	1	10.3739	0.101702	0.4252	1.61748	11.0003	0.011017	0.005209	14.6832	0.127761	12.6257	0.002775	13.6251	0.302294	14.8322	14.2602	12.137
Hefei	5	2004	2.98027	9.06068	7.96867	2008	1	0	9.50137	0.492469	0.4044	2.05308	9.70626	0.009056	0.002254	13.2544	0.165814	11.4576	0.046114	14.8816	0.612988	15.3077	13.8108	12.8424
Hefei	5	2005	3.01965	9.17823	8.07309	2008	1	0	9.85009	0.397006	0.4902	1.69805	9.85378	0.009954	0.002497	13.5064	0.145031	11.5756	0.053131	15.036	0.580234	15.3322	13.8226	12.9082
Hefei	5	2006	2.98455	9.30683	8.21338	2008	1	0	10.052	0.362047	0.4671	1.59924	9.99455	0.010036	0.002285	13.844	0.12283	11.747	0.058073	15.1733	0.760675	15.3628	13.8665	13.0285
Hefei	5	2007	2.99319	9.50498	8.40864	2008	1	0	10.2447	0.356219	0.4524	1.58479	10.161	0.009451	0.013586	14.3288	0.110672	12.1276	0.061771	15.3745	0.98188	15.3818	13.8745	13.083
Hefei	5	2008	2.90443	9.65445	8.58821	2008	1	1	10.4482	0.3213	0.4353	1.5861	10.3222	0.010628	0.021637	14.6142	0.111643	12.4217	0.066846	15.4923	1.10439	15.398	13.8693	13.1174
Hefei	5	2009	2.8291	9.75025	8.71029	2008	1	1	10.6345	0.2089	0.4226	1.66143	10.4383	0.01182	0.035831	14.7151	0.12224	12.6133	0.071646	15.295	1.17425	15.4077	13.8761	13.3492
Hefei	5	2010	2.67676	9.85485	8.87024	2008	1	1	10.9114	0.249574	0.4117	1.55984	10.5787	0.01028	0.05654	14.9715	0.116503	12.8217	0.075275	15.7239	1.13524	15.4148	13.8747	13.4744
Hefei	5	2011	2.85664	10.0194	8.9698	2008	1	1	10.7906	0.218701	0.3922	1.44556	10.7242	0.005662	0.040083	15.3734	0.14131	13.4166	0.057996	15.8891	0.928605	15.7701	13.8934	13.7927
Hefei	5	2012	2.80082	10.1439	9.11394	2008	1	1	10.9185	0.2674	0.3917	1.47347	10.8341	0.003068	0.03963	15.5597	0.174165	13.8119	0.05872	16.2257	0.955273	15.7763	13.8953	13.9605
Hefei	5	2013	2.71278	10.2429	9.24493	2008	1	1	11.0918	0.2412	0.3942	1.50977	10.9006	0.015135	0.04124	15.6574	0.165601	13.8592	0.062319	16.2376	1.00268	15.7777	13.8822	14.1836
Hefei	5	2014	2.03707	10.287	9.57547	2008	1	1	11.1227	0.2459	0.3988	1.57698	10.9962	0.014455	0.041576	15.7597	0.155681	13.8997	0.069768	16.3603	1.02356	15.7795	13.9154	14.1872
Hefei	5	2015	2.03324	10.3732	9.66352	2008	1	1	11.1996	0.2237	0.4275	1.70249	11.0945	0.014373	0.048231	15.8602	0.154383	13.9919	0.073441	16.354	1.03385	15.7864	14.8531	14.1792
Hefei	5	2016	2.04303	10.4589	9.74443	2008	1	1	11.2915	0.1978	0.4499	1.84092	11.1712	0.037694	0.118276	15.9671	0.138483	13.9901	0.068443	16.3339	1.03615	15.8032	14.8628	14.2077
Hefei	5	2017	1.97365	10.5105	9.83059	2008	1	1	11.3903	0.2407	0.471	1.83712	11.2578	0.039276	0.07209	16.0828	0.146891	14.1648	0.067713	16.6404	0.906948	15.8207	14.8593	14.2302
Hefei	5	2018	2.03463	10.6331	9.92275	2008	1	1	11.4873	0.260424	0.5028	1.74445	11.3966	0.01444	0.091525	16.123	0.162706	14.3072	0.065588	16.8297	0.86938	15.841	14.8733	14.4214
Chuzhou	6	2004	2.82748	8.91032	7.87093	2008	1	0	8.91261	0.051997	0.3405	0.521314	9.21654	0.003347	0.003121	12.5006	0.265684	11.1752	0.00486	12.1277	0.244788	15.2822	13.0993	12.2765
Chuzhou	6	2005	2.97644	9.02846	7.93773	2008	1	0	8.9293	0.073899	0.3456	0.607169	9.40676	0.004668	0.002833	12.621	0.247588	11.225	0.006622	12.3985	0.347003	15.2871	13.1202	12.1684
Chuzhou	6	2006	2.94742	9.1621	8.08117	2008	1	0	9.04817	0.084712	0.3502	0.627468	9.55198	0.004381	0.002829	12.9661	0.220983	11.4564	0.007375	12.6615	0.401376	15.2971	13.1236	12.1813
Chuzhou	6	2007	2.8538	9.29692	8.24826	2008	1	0	9.26965	0.08299	0.3472	0.59547	9.78423	0.002847	0.007298	13.3367	0.19992	11.7268	0.006947	12.7979	0.543557	15.3061	13.1426	12.1632
Chuzhou	6	2008	2.69756	9.41369	8.42134	2008	1	1	9.361	0.0939	0.3342	0.528318	9.97515	0.001825	0.008072	13.6375	0.190537	11.9796	0.007611	13.0986	0.665671	15.3137	13.1627	12.12
Chuzhou	6	2009	2.65972	9.5006	8.52238	2008	1	1	9.54696	0.0816	0.3117	0.661055	10.0973	0.003589	0.006896	13.8915	0.157027	12.0401	0.008311	13.0603	0.910906	15.3201	13.1861	12.1161
Chuzhou	6	2010	2.55344	9.62269	8.68525	2008	1	1	9.76422	0.088844	0.295	0.681029	10.2588	0.002942	0.010374	14.0633	0.159255	12.226	0.008793	13.3343	1.04003	15.3214	13.1977	12.0923
Chuzhou	6	2011	2.55348	9.79355	8.85609	2008	1	1	9.98202	0.085965	0.2793	0.677756	10.4596	0.001048	0.009507	14.4212	0.162063	12.6014	0.009251	13.5023	0.81145	15.326	13.203	12.1442
Chuzhou	6	2012	2.52457	9.92458	8.99851	2008	1	1	10.1126	0.0997	0.2785	0.729505	10.6414	0.002532	0.013716	14.6529	0.165156	12.852	0.010392	13.7823	0.90919	15.3242	13.1919	12.1653
Chuzhou	6	2013	2.46013	10.0253	9.12511	2008	1	1	10.0937	0.1058	0.2784	0.821883	10.7188	0.002442	0.013854	14.7353	0.160393	12.9052	0.00973	13.9549	0.990462	15.3185	13.1882	12.3239
Chuzhou	6	2014	2.40879	10.0029	9.1238	2008	1	1	10.3275	0.1115	0.2875	0.854621	10.8356	0.002704	0.017365	14.8045	0.157599	12.9568	0.010353	14.1186	1.0278	15.3187	13.2067	12.3438
Chuzhou	6	2015	2.4	10.0928	9.21732	2008	1	1	10.3931	0.0976	0.2981	0.920845	10.9391	0.004901	0.020571	14.9228	0.159267	13.0856	0.010938	14.0578	1.11634	15.3175	13.2171	12.3779
Chuzhou	6	2016	2.39923	10.1768	9.30164	2008	1	1	10.4717	0.1089	0.3444	1.00366	11.0258	0.004701	0.023136	15.024	0.165908	13.2277	0.011319	14.2535	1.19425	15.3286	13.2357	12.4077
Chuzhou	6	2017	2.32627	10.2325	9.38823	2008	1	1	10.5845	0.1168	0.35	1.0591	11.1164	0.002216	0.027747	15.1512	0.163254	13.3388	0.011778	14.4437	1.20239	15.329	13.2534	12.383
Chuzhou	6	2018	2.37907	10.3491	9.48243	2008	1	1	10.6919	0.113853	0.3613	1.13516	11.2065	0.00175	0.026893	15.2167	0.175996	13.4794	0.011773	14.534	1.23514	15.3279	13.2708	12.6553
Taiyuan	7	2004	2.41492	9.14345	8.26178	2009	1	0	9.84183	0.438663	0.4209	3.04887	9.64211	0.011801	0.002726	13.2567	0.127218	11.1948	0.065226	14.8486	0.523212	15.0153	13.5398	13.5289
Taiyuan	7	2005	2.37983	9.25684	8.38981	2009	1	0	10.17	0.305878	0.5088	2.3166	9.82806	0.011083	0.002982	13.4848	0.129142	11.4379	0.078009	14.8205	0.490961	15.0404	13.5623	13.5384
Taiyuan	7	2006	2.38784	9.37084	8.50045	2009	1	0	10.2923	0.323498	0.5116	2.28413	9.97219	0.012306	0.003035	13.7687	0.126817	11.7037	0.075327	15.0031	0.49438	15.0649	13.5783	13.566
Taiyuan	7	2007	2.4716	9.52843	8.62357	2009	1	0	10.5017	0.491409	0.4722	2.02737	10.1141	0.012053	0.022213	14.2589	0.128074	12.2038	0.083923	15.6347	0.45957	15.0833	13.5998	13.5985
Taiyuan	7	2008	2.27539	9.58933	8.76717	2009	1	0	10.6544	0.4442	0.4809	1.9936	10.2951	0.011176	0.026926	14.2398	0.16995	12.4676	0.087692	15.6906	0.478605	15.0971	13.6147	13.581
Taiyuan	7	2009	2.16063	9.61026	8.83986	2009	1	1	10.6992	0.2614	0.5443	2.68985	10.4085	0.011786	0.023276	14.2849	0.179728	12.5686	0.088552	15.2114	0.50608	15.1106	13.6247	13.5965
Taiyuan	7	2010	2.13333	9.70705	8.94937	2009	1	1	10.8243	0.301289	0.5339	2.84286	10.5672	0.01131	0.024792	14.4554	0.189569	12.7924	0.090208	15.4939	0.505781	15.1116	13.6691	13.6487
Taiyuan	7	2011	2.13296	9.86194	9.10442	2009	1	1	10.8055	0.2651	0.5274	2.71973	10.7115	0.012077	0.03241	14.6881	0.187097	13.012	0.093675	15.5229	0.492348	15.1102	13.6785	13.6388
Taiyuan	7	2012	2.10832	9.97613	9.23024	2009	1	1	10.9048	0.2314	0.5364	2.75855	10.7976	0.012373	0.034451	14.836	0.198372	13.2183	0.097923	15.4925	0.571345	15.1124	13.6808	13.8499
Taiyuan	7	2013	2.08954	10.0805	9.34356	2009	1	1	11.0936	0.2353	0.548	2.94747	10.8403	0.012714	0.035401	14.9759	0.1715	13.2127	0.103055	15.552	0.692427	15.1171	13.6877	13.782
Taiyuan	7	2014	2.04249	10.1569	9.44272	2009	1	1	10.9857	0.259	0.5847	3.13909	10.9642	0.013015	0.04384	14.987	0.163362	13.1753	0.108443	15.6957	0.689855	15.123	13.7057	13.8908
Taiyuan	7	2015	2.03486	10.2302	9.51974	2009	1	1	11.0585	0.2431	0.6134	3.30035	11.0107	0.01319	0.030484	15.2506	0.147831	13.3389	0.114709	15.71	0.740531	15.1168	14.1558	13.8647
Taiyuan	7	2016	2.03084	10.2966	9.58816	2009	1	1	11.1307	0.2975	0.6257	3.41837	11.0794	0.013291	0.019619	15.2602	0.165861	13.4636	0.116741	15.9896	0.686057	15.1245	14.1939	13.8552
Taiyuan	7	2017	2.01789	10.3568	9.65471	2009	1	1	11.2585	0.2702	0.612015	3.35295	11.186	0.011619	0.03868	15.3822	0.152384	13.5008	0.100503	16.0279	0.285277	15.2925	14.1801	13.8586
Taiyuan	7	2018	1.99715	10.4244	9.7327	2009	1	1	11.3882	0.279649	0.619	3.21581	11.3	0.011632	0.046169	15.5065	0.148969	13.6024	0.100448	16.2009	0.313509	15.302	14.1939	13.8551
Yangquan	8	2004	2.32703	8.98695	8.14235	2009	1	0	9.36897	0.039904	0.3562	0.8462	9.55889	0.004508	0.002624	11.9761	0.196243	10.3477	0.003766	11.0096	0.324605	14.0492	13.2382	12.2714
Yangquan	8	2005	2.39915	9.10409	8.22898	2009	1	0	9.64082	0.031847	0.406	0.739571	9.8157	0.004441	0.002569	12.2086	0.194025	10.5688	0.004358	11.0631	0.324607	14.0457	13.2685	12.314
Yangquan	8	2006	2.44493	9.22247	8.32845	2009	1	0	9.80852	0.030122	0.3895	0.723134	9.97783	0.005913	0.002045	12.4539	0.188299	10.7842	0.00432	11.1778	0.389431	14.0562	13.2763	12.3301
Yangquan	8	2007	2.47187	9.36529	8.46032	2009	1	0	9.94458	0.02492	0.3905	0.750472	10.1341	0.007165	0.01313	12.7225	0.212852	11.1753	0.004963	11.1286	0.454131	14.0642	13.2739	12.3203
Yangquan	8	2008	2.57619	9.54546	8.59914	2009	1	0	10.0687	0.0346	0.3916	0.726122	10.3241	0.005549	0.013397	12.915	0.2101	11.3549	0.005442	11.5842	0.501677	14.0728	13.2789	12.3252
Yangquan	8	2009	2.59042	9.6176	8.66579	2009	1	1	10.1805	0.0183	0.4118	0.840063	10.4554	0.006809	0.012171	13.1015	0.214158	11.5605	0.005481	11.0651	0.695315	14.08	13.3291	12.3428
Yangquan	8	2010	2.51841	9.7142	8.79057	2009	1	1	10.3703	0.045956	0.3901	0.859559	10.6551	0.006889	0.012065	13.2979	0.196893	11.6728	0.007918	12.1926	0.694894	14.0839	13.4802	12.3775
Yangquan	8	2011	2.55129	9.88441	8.94781	2009	1	1	10.5584	0.040797	0.3896	0.814465	10.7652	0.006954	0.010587	13.4736	0.217898	11.9498	0.008157	12.2805	0.597647	14.0886	13.4842	12.4704
Yangquan	8	2012	2.42223	9.95565	9.07096	2009	1	1	10.6852	0.0255	0.3959	0.880748	10.9039	0.00598	0.011001	13.6939	0.247238	12.2965	0.009083	11.9428	0.555395	14.0939	13.6565	12.5282
Yangquan	8	2013	2.36834	10.0482	9.18605	2009	1	1	10.7364	0.0216	0.4063	1.00914	10.7892	0.006491	0.010704	13.6688	0.218593	12.1483	0.009311	11.7921	0.793621	14.0984	13.6739	12.5638
Yangquan	8	2014	2.31102	10.1196	9.28192	2009	1	1	10.7006	0.0032	0.4358	1.05313	10.7581	0.006944	0.009584	13.6752	0.222003	12.1701	0.010351	9.8816	0.839046	14.1022	13.6843	12.5616
Yangquan	8	2015	2.29807	10.1816	9.34958	2009	1	1	10.6617	0.0034	0.485	1.21089	10.7492	0.006961	0.005774	13.8226	0.211554	12.2693	0.009816	9.92764	1.00835	14.1508	13.6893	12.5173
Yangquan	8	2016	2.28401	10.2328	9.40689	2009	1	1	10.7024	0.0138	0.5031	1.19227	10.783	0.006334	0.005561	13.7719	0.214509	12.2325	0.010186	11.3609	0.888093	14.1546	13.699	12.4438
Yangquan	8	2017	2.28196	10.2949	9.46985	2009	1	1	10.7727	0.0124	0.507783	1.31649	10.9376	0.006153	0.008569	13.8743	0.202647	12.278	0.011388	11.3305	0.365666	14.0955	13.699	12.4457
Yangquan	8	2018	2.23569	10.3569	9.55237	2009	1	1	10.8585	0.009633	0.5152	1.40829	11.0319	0.005696	0.005276	14.0301	0.161414	12.2063	0.011759	11.1659	0.292905	14.1622	13.7212	12.3969
Xiamen	9	2004	2.55764	9.57797	8.63888	2009	1	0	10.6003	2.23018	0.3842	0.943264	9.93013	0.013469	0.00504	13.8313	0.112999	11.6509	0.041623	16.796	0.344939	14.1992	13.5459	13.3528
Xiamen	9	2005	2.63291	9.70522	8.73713	2009	1	0	10.7086	2.29903	0.4305	0.980247	10.0247	0.013441	0.00422	14.0112	0.10993	11.8033	0.042154	16.9571	0.398991	14.2422	13.547	13.4633
Xiamen	9	2006	2.69869	9.82623	8.83346	2009	1	0	10.8224	2.23838	0.4453	1.17258	10.1481	0.014341	0.00373	14.28	0.102966	12.0067	0.049873	17.0792	0.566854	14.2879	13.5588	13.5601
Xiamen	9	2007	2.81558	9.97593	8.94076	2009	1	0	10.9365	2.1803	0.4557	1.38731	10.2736	0.013693	0.032696	14.5019	0.136093	12.5075	0.06311	17.2253	0.668444	14.3298	13.581	13.6273
Xiamen	9	2008	2.82562	10.0836	9.04491	2009	1	0	11.0453	2.021	0.4618	1.51885	10.3842	0.016813	0.035016	14.683	0.142519	12.7347	0.062716	17.2664	0.595071	14.3675	13.5932	13.5647
Xiamen	9	2009	2.85477	10.1709	9.12189	2009	1	1	11.141	1.7029	0.5156	1.72092	10.5038	0.01678	0.031319	14.8015	0.14073	12.8406	0.074266	17.2027	0.50777	14.3865	13.6052	13.596
Xiamen	9	2010	2.91568	10.2837	9.21364	2009	1	1	10.974	1.8743	0.4915	1.75805	10.6037	0.014714	0.031266	14.937	0.141334	12.9804	0.071289	17.4691	0.490266	14.4045	13.5971	13.7677
Xiamen	9	2011	2.81394	10.4212	9.38665	2009	1	1	11.1681	1.78519	0.4795	1.7094	10.7454	0.014355	0.031329	15.1741	0.150023	13.2771	0.073244	17.6295	0.444249	14.4323	13.6048	13.9154
Xiamen	9	2012	2.79272	10.5341	9.50711	2009	1	1	11.2566	1.6693	0.5033	1.61725	10.8719	0.016972	0.029964	15.3437	0.153392	13.4689	0.075413	17.6662	0.469631	14.4621	13.6134	13.9819
Xiamen	9	2013	2.75586	10.6301	9.61634	2009	1	1	11.9395	1.726	0.516	1.93613	10.9683	0.015549	0.031689	15.4579	0.153754	13.5855	0.077513	17.7686	0.443071	14.4925	13.6207	14.0802
Xiamen	9	2014	2.44305	10.5872	9.69397	2009	1	1	11.3717	1.5665	0.5467	2.02958	11.0519	0.013127	0.031715	15.5171	0.162506	13.7	0.07785	17.7528	0.477202	14.5255	13.6447	14.1075
Xiamen	9	2015	2.42664	10.6598	9.77327	2009	1	1	11.4118	1.4948	0.5571	2.18319	11.1114	0.012077	0.028528	15.6891	0.156449	13.8341	0.068194	17.7631	0.544615	14.5629	13.6537	14.1286
Xiamen	9	2016	2.44924	10.7419	9.84612	2009	1	1	11.4854	1.3535	0.5857	2.04663	11.145	0.012346	0.028034	15.8419	0.143761	13.9023	0.065121	17.7517	0.570734	14.6017	13.6647	14.1459
Xiamen	9	2017	2.44472	10.8202	9.92623	2009	1	1	11.606	1.332	0.578167	2.03381	11.2312	0.013349	0.029781	15.8913	0.154502	14.0238	0.060991	17.8754	0.547246	14.6483	13.6762	14.1939
Xiamen	9	2018	2.42753	10.9041	10.0173	2009	1	1	11.6786	1.25322	0.5816	2.03689	11.3524	0.011777	0.031995	16.0044	0.152813	14.1258	0.067368	17.9106	0.547226	14.6958	13.6877	14.2576
Putian	10	2004	2.49988	9.23328	8.31703	2009	1	0	9.31578	0.375408	0.3461	0.532284	9.4456	0.001926	0.005516	12.0702	0.368055	11.0707	0.003057	13.9623	0.257934	14.9263	13.0331	12.432
Putian	10	2005	2.45787	9.30801	8.40872	2009	1	0	9.46141	0.355231	0.3237	0.50235	9.51129	0.002166	0.005734	12.1832	0.365116	11.1757	0.004484	14.0612	0.320674	14.93	13.042	12.5415
Putian	10	2006	2.4937	9.41524	8.50147	2009	1	0	9.6192	0.321691	0.3132	0.539557	9.64809	0.002302	0.004817	12.4585	0.354815	11.4223	0.004948	14.1252	0.38988	14.9371	13.0586	12.5525
Putian	10	2007	2.54992	9.57157	8.63551	2009	1	0	9.80438	0.319462	0.3232	0.575352	9.81443	0.002434	0.017384	12.6927	0.365795	11.687	0.005534	14.307	0.47083	14.9477	13.156	12.5752
Putian	10	2008	2.56298	9.71081	8.76964	2009	1	0	9.97651	0.2644	0.3115	0.567706	9.99228	0.00244	0.013637	13.0247	0.350682	11.9768	0.004359	14.2934	0.491148	14.9681	13.1685	12.5121
Putian	10	2009	2.50087	9.75892	8.84228	2009	1	1	10.0966	0.2318	0.3468	0.711802	10.1127	0.002512	0.014734	13.3469	0.328475	12.2337	0.005173	14.2874	0.52458	14.9774	13.2087	12.5209
Putian	10	2010	2.48832	9.85577	8.94416	2009	1	1	10.3143	0.272448	0.3356	0.725259	10.2333	0.002377	0.015424	13.5838	0.352452	12.541	0.005153	14.6556	0.583917	14.9897	13.2765	12.57
Putian	10	2011	2.40936	9.99164	9.11228	2009	1	1	10.5381	0.285777	0.3222	0.694897	10.4365	0.002242	0.015195	13.7685	0.307298	12.5886	0.005132	14.9149	0.665634	14.9988	13.2794	12.7373
Putian	10	2012	2.39453	10.1142	9.24097	2009	1	1	10.6679	0.232	0.3287	0.738535	10.5924	0.002032	0.015988	13.9792	0.356207	12.947	0.005284	14.8419	0.748855	15.0073	13.2845	12.8267
Putian	10	2013	2.34767	10.2122	9.35876	2009	1	1	10.6017	0.2202	0.3503	0.79471	10.6889	0.002082	0.01805	14.1813	0.297915	12.9703	0.005482	14.8995	0.867206	15.0221	13.2862	13.0519
Putian	10	2014	2.09457	10.1988	9.45945	2009	1	1	10.876	0.2144	0.3498	0.875672	10.8382	0.002019	0.022184	14.2724	0.302135	13.0755	0.00605	14.9848	0.947812	15.0428	13.2929	13.1033
Putian	10	2015	2.10863	10.2844	9.53835	2009	1	1	10.966	0.1804	0.3569	0.885819	10.8619	0.002233	0.014567	14.451	0.280907	13.1813	0.006188	14.9092	1.04739	15.0517	13.2988	13.1164
Putian	10	2016	2.10283	10.3678	9.6245	2009	1	1	11.0558	0.1651	0.3698	0.905209	10.9428	0.002291	0.011939	14.5426	0.2634	13.2086	0.006003	14.9178	1.06288	15.0679	13.3047	13.1609
Putian	10	2017	2.09132	10.4484	9.71063	2009	1	1	11.1553	0.1807	0.414326	0.884933	10.9913	0.002369	0.013835	14.6402	0.241455	13.2191	0.0071	15.1125	1.12347	15.0815	13.3047	13.2019
Putian	10	2018	2.06598	10.5232	9.79763	2009	1	1	11.2558	0.165592	0.422	0.823901	11.0829	0.002358	0.014126	14.6396	0.255703	13.2759	0.00706	15.1274	1.14219	15.0972	13.3047	13.243
Quanzhou	11	2004	2.23574	9.44928	8.64471	2009	1	0	9.96458	0.188873	0.405	0.467694	9.57945	0.001278	0.004302	13.4832	0.279958	12.2101	0.008238	14.9233	0.22383	15.7105	13.0047	13.7171
Quanzhou	11	2005	2.32059	9.56163	8.71981	2009	1	0	9.97241	0.226548	0.3621	0.536677	9.66773	0.001267	0.005038	13.6657	0.269858	12.3559	0.010616	15.1196	0.263857	15.7141	13.0221	13.7938
Quanzhou	11	2006	2.4178	9.67859	8.79573	2009	1	0	10.1205	0.230282	0.3623	0.593342	9.77499	0.001323	0.004722	13.8622	0.267779	12.5446	0.011893	15.2919	0.260152	15.7182	13.0388	13.9185
Quanzhou	11	2007	2.49816	9.80348	8.88793	2009	1	0	10.2956	0.228194	0.3624	0.601335	9.89914	0.001673	0.02203	14.1078	0.261951	12.7682	0.013152	15.4663	0.304379	15.724	13.0581	13.9863
Quanzhou	11	2008	2.56127	9.92427	8.98377	2009	1	0	10.4585	0.2184	0.362	0.604809	10.009	0.00219	0.021044	14.2939	0.262207	12.9553	0.014596	15.5918	0.317325	15.7291	12.6366	14.064
Quanzhou	11	2009	2.67572	10.0395	9.05524	2009	1	1	10.5771	0.182	0.3825	0.703776	10.1375	0.002224	0.019797	14.4409	0.254708	13.0733	0.015659	15.536	0.318119	15.7337	12.6476	14.1303
Quanzhou	11	2010	2.706	10.1328	9.13734	2009	1	1	10.7047	0.213763	0.3613	0.729475	10.2719	0.002154	0.020574	14.6469	0.262188	13.3082	0.016596	15.8464	0.350861	15.7401	13.1034	14.1674
Quanzhou	11	2011	2.71354	10.2648	9.2665	2009	1	1	10.8637	0.258154	0.3411	0.707341	10.4885	0.002389	0.022699	14.904	0.235868	13.4596	0.017131	16.2157	0.357826	15.7463	13.1164	14.3691
Quanzhou	11	2012	2.70944	10.3823	9.38555	2009	1	1	10.9559	0.335	0.3439	0.746362	10.6242	0.002511	0.020765	15.0865	0.231825	13.6247	0.016965	16.5778	0.415407	15.7517	13.1323	14.3745
Quanzhou	11	2013	2.66071	10.4753	9.49672	2009	1	1	11.2134	0.3458	0.3488	0.769605	10.7121	0.002657	0.021855	15.2559	0.217715	13.7313	0.016872	16.7083	0.468284	15.7664	12.9239	14.3084
Quanzhou	11	2014	2.38718	10.4579	9.58782	2009	1	1	11.131	0.3305	0.3502	0.815166	10.7988	0.002652	0.022181	15.3773	0.219117	13.8591	0.017057	16.7573	0.501334	15.7843	13.2049	14.2675
Quanzhou	11	2015	2.3501	10.5261	9.67162	2009	1	1	11.1903	0.2739	0.3714	0.861067	10.8976	0.002899	0.022928	15.5017	0.227521	14.0212	0.017175	16.6374	0.55497	15.793	13.2339	14.2247
Quanzhou	11	2016	2.3084	10.588	9.75144	2009	1	1	11.2617	0.2324	0.3854	0.87088	10.9533	0.002991	0.022153	15.6034	0.215308	14.0677	0.017206	16.553	0.563896	15.8065	13.7642	14.2182
Quanzhou	11	2017	2.29474	10.6619	9.83124	2009	1	1	11.3807	0.2073	0.395098	0.800483	11.0228	0.002993	0.023371	15.6684	0.216664	14.139	0.01699	16.5657	0.546356	15.8201	13.7851	14.1513
Quanzhou	11	2018	2.27405	10.7388	9.91724	2009	1	1	11.4888	0.218981	0.3993	0.752891	11.0961	0.003027	0.023228	15.6598	0.234169	14.2081	0.017255	16.7356	0.556141	15.8372	13.8055	14.1849
Jinan	12	2004	2.91596	9.39308	8.32288	2009	1	0	10.2259	0.155795	0.4681	1.80928	9.79706	0.009812	0.003014	13.8305	0.13493	11.8275	0.074725	14.7406	0.402318	15.5906	14.7507	13.6055
Jinan	12	2005	2.8217	9.51621	8.47887	2009	1	0	10.3611	0.162411	0.468	1.79841	9.94585	0.009619	0.003077	14.0034	0.494322	13.2988	0.081536	14.9299	0.456675	15.603	14.7827	13.7891
Jinan	12	2006	2.79927	9.63822	8.60886	2009	1	0	10.5022	0.160167	0.4751	1.73508	10.0126	0.009614	0.002543	14.2006	0.119703	12.0779	0.091045	15.0682	0.465321	15.6128	14.8123	13.828
Jinan	12	2007	2.8579	9.79841	8.74832	2009	1	0	10.6555	0.184568	0.4895	1.43555	10.1907	0.00898	0.022512	14.4032	0.119904	12.2821	0.09437	15.3695	0.44939	15.6153	14.8336	13.9829
Jinan	12	2008	2.89717	9.94281	8.87908	2009	1	0	10.7304	0.1848	0.501	1.3643	10.3609	0.008771	0.020361	14.6099	0.14846	12.7025	0.100629	15.5342	0.469052	15.6139	14.8497	14.0028
Jinan	12	2009	2.91123	10.0311	8.9625	2009	1	1	10.8273	0.1153	0.5105	1.70106	10.4818	0.009973	0.020247	14.7707	0.141587	12.8159	0.104857	15.1673	0.493938	15.6127	14.8634	14.0246
Jinan	12	2010	2.84402	10.1394	9.09417	2009	1	1	10.9676	0.128662	0.5262	1.61592	10.5415	0.009875	0.018449	15.0298	0.149433	13.1289	0.106367	15.4312	0.508227	15.6141	14.8629	14.0608
Jinan	12	2011	2.77487	10.2713	9.25071	2009	1	1	11.0715	0.152508	0.5309	1.56451	10.6921	0.009306	0.019036	15.194	0.16451	13.3892	0.105443	15.7206	0.438995	15.6182	14.8583	14.1013
Jinan	12	2012	2.76345	10.3911	9.37467	2009	1	1	11.1483	0.1199	0.5439	1.54178	10.7961	0.007841	0.021729	15.3538	0.176084	13.617	0.108318	15.5666	0.455084	15.6225	14.8597	14.1626
Jinan	12	2013	2.69082	10.4815	9.4916	2009	1	1	11.3542	0.1133	0.553	1.49373	10.9267	0.005996	0.020952	15.4629	0.171302	13.6985	0.118576	15.595	0.504443	15.6292	14.8625	14.2082
Jinan	12	2014	2.63228	10.5652	9.59737	2009	1	1	11.3151	0.1118	0.5578	1.47442	11.0401	0.005313	0.016797	15.5585	0.163136	13.7453	0.112676	15.6795	0.530871	15.6426	14.8719	14.168
Jinan	12	2015	2.80277	10.5939	9.56325	2009	1	1	11.3612	0.1012	0.5718	1.58588	11.1418	0.005039	0.017437	15.6998	0.176789	13.967	0.114101	15.6356	0.573489	15.6493	14.8631	14.0924
Jinan	12	2016	2.80542	10.6702	9.63861	2009	1	1	11.4186	0.1102	0.589	1.73959	11.2517	0.005301	0.016005	15.8187	0.176538	14.0845	0.11477	15.7901	0.608056	15.6605	14.8698	14.1222
Jinan	12	2017	2.81078	10.7503	9.7168	2009	1	1	11.4955	0.1068	0.603	1.8015	11.3462	0.005011	0.015464	15.9366	0.171862	14.1756	0.084592	15.8485	0.610152	15.6775	14.8663	14.0871
Jinan	12	2018	2.7977	10.8227	9.7939	2009	1	1	11.574	0.110988	0.6052	1.87106	11.4257	0.005322	0.020665	16.1362	0.150326	14.2412	0.086655	15.9811	0.631497	15.6964	14.8905	14.0792
Qingdao	13	2004	2.18287	9.31371	8.53307	2009	1	0	10.2453	1.03247	0.3839	0.853314	9.75637	0.005062	0.001548	14.314	0.160452	12.4842	0.027593	16.9219	0.473898	15.8049	14.1705	13.9627
Qingdao	13	2005	2.22528	9.46653	8.66665	2009	1	0	10.4099	0.99244	0.4159	0.756542	9.90454	0.007899	0.001725	14.5239	0.166707	12.7323	0.03236	17.1022	0.540311	15.8182	14.1789	14.0382
Qingdao	13	2006	2.34158	9.63744	8.78661	2009	1	0	10.5685	0.971826	0.4196	0.803941	10.063	0.007969	0.001658	14.6775	0.169664	12.9036	0.034741	17.2547	0.463325	15.8296	14.2146	14.0738
Qingdao	13	2007	2.38805	9.79008	8.91961	2009	1	0	10.7233	0.918621	0.4303	0.817916	10.2067	0.00739	0.024509	14.9823	0.179535	13.265	0.03495	17.3647	0.431891	15.841	14.2303	14.0767
Qingdao	13	2008	2.40498	9.92644	9.0489	2009	1	0	10.8719	0.8403	0.4412	0.844943	10.3167	0.00813	0.027111	15.1223	0.181534	13.4159	0.035363	17.4339	0.455124	15.8457	14.2432	14.0484
Qingdao	13	2009	2.41841	10.0154	9.13227	2009	1	1	10.9552	0.6312	0.454	1.00405	10.412	0.007785	0.023578	15.2824	0.165872	13.4859	0.035326	17.2378	0.506583	15.8475	14.2518	14.0222
Qingdao	13	2010	2.36951	10.1266	9.26387	2009	1	1	11.0948	0.681794	0.4643	1.03883	10.5402	0.00811	0.018548	15.4877	0.161661	13.6655	0.037293	17.4696	0.533423	15.8484	14.2596	14.0315
Qingdao	13	2011	2.30942	10.26	9.42303	2009	1	1	11.2327	0.706314	0.4774	1.05021	10.6727	0.008443	0.0245	15.6996	0.17117	13.9345	0.038029	17.6598	0.529436	15.852	14.264	14.0658
Qingdao	13	2012	2.29771	10.378	9.5461	2009	1	1	11.3227	0.6328	0.4896	1.08825	10.8006	0.008349	0.022573	15.8515	0.187008	14.1749	0.038545	17.6487	0.568865	15.8562	14.2653	14.0701
Qingdao	13	2013	2.23934	10.4696	9.66339	2009	1	1	11.5468	0.6029	0.5012	1.10668	10.9217	0.009059	0.025571	16.1322	0.16992	14.3598	0.038807	17.6924	0.627965	15.8615	14.3842	14.2014
Qingdao	13	2014	2.19312	10.5531	9.76773	2009	1	1	11.4776	0.5645	0.5122	1.11826	11.0365	0.009178	0.025135	16.1902	0.174117	14.4421	0.04016	17.7088	0.663365	15.8704	14.3893	14.2217
Qingdao	13	2015	2.41303	10.6058	9.72496	2009	1	1	11.5378	0.47	0.5279	1.15826	11.1486	0.009576	0.023371	16.3193	0.19143	14.6661	0.041152	17.5932	0.704905	15.8736	14.2665	14.2218
Qingdao	13	2016	2.42629	10.6828	9.7964	2009	1	1	11.6028	0.435	0.5473	1.18783	11.2466	0.010082	0.017846	16.4203	0.187028	14.7438	0.043075	17.5893	0.74547	15.8841	14.2729	14.1899
Qingdao	13	2017	2.43627	10.7616	9.87117	2009	1	1	11.6887	0.4542	0.554	1.20325	11.3331	0.009772	0.027506	16.4567	0.180908	14.747	0.043103	17.7289	0.707008	15.899	14.2792	14.1931
Qingdao	13	2018	2.44078	10.836	9.94367	2009	1	1	11.7634	0.443257	0.5636	1.26602	11.4169	0.009025	0.028945	16.5626	0.168617	14.7825	0.048666	17.7895	0.736879	15.9169	14.3865	14.1867
Zibo	14	2004	2.24729	9.20633	8.39661	2009	1	0	10.2999	0.179163	0.3087	0.548921	9.62134	0.006587	0.011332	13.3463	0.175519	11.6063	0.011442	14.6064	0.431333	15.2386	13.3902	13.0765
Zibo	14	2005	2.40016	9.39532	8.51979	2009	1	0	10.39	0.177498	0.2901	0.515042	9.75071	0.005989	0.009483	13.5994	0.187716	11.9266	0.014292	14.7476	0.474822	15.2429	13.3945	13.256
Zibo	14	2006	2.44531	9.53199	8.63782	2009	1	0	10.5197	0.182248	0.306	0.516424	9.89995	0.005937	0.006631	13.826	0.188246	12.156	0.01936	14.9136	0.373912	15.2461	13.4063	13.2551
Zibo	14	2007	2.45144	9.67084	8.77416	2009	1	0	10.6805	0.183508	0.3158	0.496077	10.0547	0.006127	0.024187	13.9776	0.242213	12.5597	0.019969	15.0879	0.332558	15.2496	13.4182	13.2722
Zibo	14	2008	2.39393	9.77731	8.90438	2009	1	0	10.8503	0.1707	0.3169	0.464816	10.1789	0.006574	0.024257	14.1623	0.230527	12.6949	0.024743	15.1905	0.348745	15.2521	13.4301	13.2867
Zibo	14	2009	2.4066	9.86705	8.98884	2009	1	1	10.901	0.1351	0.336	0.570605	10.3073	0.006522	0.022855	14.2978	0.217525	12.7723	0.024064	15.0102	0.412878	15.2539	13.441	13.3201
Zibo	14	2010	2.36908	9.98892	9.12642	2009	1	1	11.0572	0.158289	0.347	0.588167	10.4311	0.006616	0.023962	14.518	0.199998	12.9085	0.024455	15.3279	0.45031	15.2562	13.4462	13.3516
Zibo	14	2011	2.29412	10.1249	9.2945	2009	1	1	11.1869	0.177981	0.3622	0.570786	10.5439	0.005939	0.025425	14.7445	0.242254	13.3267	0.023143	15.5799	0.457047	15.2596	13.4545	13.487
Zibo	14	2012	2.27735	10.2467	9.42368	2009	1	1	11.2629	0.1692	0.3745	0.593093	10.6454	0.006397	0.027441	14.8833	0.252204	13.5058	0.021968	15.6102	0.490082	15.2594	13.4617	13.5593
Zibo	14	2013	2.21713	10.3382	9.54194	2009	1	1	11.4013	0.1468	0.3925	0.612803	10.7618	0.006857	0.028938	14.9928	0.234238	13.5413	0.021253	15.5349	0.546786	15.2631	13.4688	13.7526
Zibo	14	2014	2.15917	10.4203	9.65059	2009	1	1	11.3797	0.1363	0.4075	0.618031	10.8424	0.00684	0.024112	15.0467	0.217972	13.5233	0.0224	15.5186	0.596707	15.2695	13.4716	13.7254
Zibo	14	2015	2.32558	10.428	9.58404	2009	1	1	11.399	0.115	0.4253	0.636519	10.947	0.007005	0.0261	15.1581	0.221755	13.6519	0.023975	15.3739	0.661361	15.2732	13.4591	13.6778
Zibo	14	2016	2.32461	10.5033	9.65976	2009	1	1	11.4573	0.119	0.441	0.6471	11.0337	0.007336	0.025168	15.2469	0.224251	13.7519	0.024779	15.4739	0.702582	15.2798	13.4588	13.6412
Zibo	14	2017	2.32466	10.5818	9.7382	2009	1	1	11.5285	0.1417	0.449	0.628661	11.1125	0.007873	0.021875	15.3107	0.216697	13.7815	0.024531	15.7267	0.657063	15.2814	13.4588	13.6032
Zibo	14	2018	2.31363	10.652	9.81318	2009	1	1	11.5873	0.187855	0.4504	0.629394	11.1765	0.007898	0.023234	15.3729	0.212105	13.8222	0.024852	16.069	0.701447	15.2833	13.4588	13.5537
Weifang	15	2004	2.09486	9.13745	8.39796	2009	1	0	9.59411	0.202146	0.3069	0.596834	9.41729	0.00418	0.002697	13.5089	0.263438	12.175	0.007457	14.7396	0.662011	15.9563	13.4021	13.3085
Weifang	15	2005	2.05661	9.24165	8.52059	2009	1	0	9.75725	0.216997	0.2945	0.576612	9.54077	0.004227	0.002893	13.7674	0.235351	12.3207	0.009501	14.9763	0.748003	15.9582	13.4251	13.452
Weifang	15	2006	2.15069	9.37975	8.61396	2009	1	0	9.88721	0.240289	0.2955	0.599519	9.65527	0.004443	0.002586	13.9551	0.219422	12.4384	0.010976	15.235	0.606213	15.9618	13.4399	13.4533
Weifang	15	2007	2.1847	9.52633	8.74486	2009	1	0	10.0583	0.240686	0.3034	0.596799	9.84715	0.004246	0.024765	14.2128	0.259458	12.8637	0.012253	15.4146	0.573058	15.9663	13.4328	13.4537
Weifang	15	2008	2.21894	9.66087	8.86383	2009	1	0	10.2437	0.2336	0.303	0.607349	10.0741	0.004365	0.024367	14.4163	0.279822	13.1427	0.013005	15.577	0.611361	15.9702	13.4517	13.4389
Weifang	15	2009	2.24416	9.75657	8.94824	2009	1	1	10.3202	0.2025	0.3248	0.754507	10.2683	0.004503	0.024342	14.6384	0.256182	13.2766	0.013858	15.5172	0.686593	15.9764	13.456	13.4982
Weifang	15	2010	2.21776	9.88711	9.09061	2009	1	1	10.4421	0.257405	0.3365	0.813612	10.4256	0.004563	0.024793	14.8838	0.251155	13.5021	0.013853	15.8895	0.745476	15.9832	13.4968	13.5143
Weifang	15	2011	2.16237	10.0216	9.25043	2009	1	1	10.567	0.257013	0.3448	0.827985	10.5091	0.004499	0.02555	15.0916	0.267876	13.7744	0.01365	16.0241	0.735216	15.9875	13.5022	13.4404
Weifang	15	2012	2.18844	10.1588	9.3756	2009	1	1	10.6847	0.2355	0.3628	0.880235	10.6205	0.004585	0.029554	15.2638	0.270009	13.9545	0.013663	16.0616	0.750892	15.989	13.4688	13.6376
Weifang	15	2013	2.13863	10.2537	9.49349	2009	1	1	10.8211	0.2265	0.3823	0.86699	10.7385	0.004328	0.031117	15.4128	0.26723	14.0932	0.014247	16.1193	0.775883	15.9936	13.473	13.7397
Weifang	15	2014	2.09617	10.3409	9.60076	2009	1	1	10.8557	0.2283	0.3966	0.929892	10.8441	0.004354	0.025352	15.479	0.264881	14.1505	0.015827	16.2066	0.829311	15.9997	13.5144	13.6664
Weifang	15	2015	2.08596	10.3437	9.60844	2009	1	1	10.93	0.2279	0.4302	0.874088	10.9534	0.004326	0.022553	15.6273	0.261259	14.2851	0.022243	16.2821	0.873553	16.0057	13.5072	13.6765
Weifang	15	2016	2.08778	10.4225	9.68645	2009	1	1	10.9899	0.2417	0.4302	0.927922	11.0319	0.004336	0.026051	15.6681	0.259093	14.3175	0.019004	16.3412	0.98877	16.0142	13.5144	13.6617
Weifang	15	2017	2.08134	10.4992	9.76618	2009	1	1	11.0438	0.2479	0.46	0.903987	11.1293	0.004328	0.02904	15.7301	0.254145	14.3602	0.019813	16.4905	0.829301	16.0216	13.5144	13.64
Weifang	15	2018	2.08569	10.5724	9.83729	2009	1	1	11.0932	0.264285	0.4715	0.929311	11.157	0.004328	0.027404	15.8082	0.243082	14.3938	0.020207	16.6049	0.892744	16.0283	13.5278	13.6768
Huanggang	16	2004	2.35976	8.67659	7.81803	2009	1	0	8.69283	0.034655	0.2992	0.475259	9.02985	0.003238	0.002662	12.7978	0.253643	11.4259	0.003139	11.9174	0.300937	15.7984	12.6038	12.7138
Huanggang	16	2005	2.40469	8.75747	7.88005	2009	1	0	8.47616	0.042619	0.3591	0.5867	9.1341	0.003649	0.002521	12.9952	0.23463	11.5454	0.004681	11.9087	0.454906	15.7983	12.6251	12.7201
Huanggang	16	2006	2.44006	8.85095	7.95893	2009	1	0	8.5897	0.047638	0.3677	0.575168	9.23943	0.003353	0.003034	13.155	0.23675	11.7142	0.004349	12.1354	0.493087	15.8019	12.667	12.7005
Huanggang	16	2007	2.52322	9.0257	8.10016	2009	1	0	8.68118	0.066112	0.3506	0.55389	9.40604	0.00342	0.006852	13.5209	0.224926	12.0289	0.003926	12.6546	0.545649	15.8047	12.7008	12.7914
Huanggang	16	2008	3.16773	9.38093	8.22791	2009	1	0	8.78263	0.064	0.3395	0.420308	9.63882	0.003919	0.008824	13.838	0.241664	12.4178	0.004652	12.8593	0.617315	15.8104	12.8142	12.8044
Huanggang	16	2009	3.3017	9.52047	8.32603	2009	1	1	9.29908	0.0448	0.3305	0.434394	9.76917	0.003732	0.009803	14.2328	0.200675	12.6267	0.005178	12.6984	0.757734	15.8165	12.7455	12.8134
Huanggang	16	2010	3.31808	9.64056	8.44118	2009	1	1	9.50458	0.020736	0.333	0.454804	9.99944	0.003824	0.01141	14.4203	0.190868	12.7641	0.006201	12.0941	0.853604	15.8202	12.7617	12.8821
Huanggang	16	2011	2.7089	9.59771	8.60117	2009	1	1	9.73554	0.021234	0.3332	0.447395	10.1532	0.003792	0.013052	14.6196	0.19722	12.9962	0.005646	12.3101	0.753758	15.8255	12.777	12.8096
Huanggang	16	2012	2.72957	9.72705	8.72291	2009	1	1	9.86371	0.0227	0.3313	0.464269	10.3591	0.002138	0.01355	14.816	0.219176	13.2981	0.006379	12.5085	0.888885	15.828	12.7994	12.8022
Huanggang	16	2013	2.19821	9.82184	9.0342	2009	1	1	9.7851	0.0249	0.3411	0.490949	10.3177	0.004156	0.016412	14.9169	0.200578	13.3103	0.006435	12.7125	1.02478	15.8307	12.8158	13.0058
Huanggang	16	2014	2.47571	10.0537	9.14719	2009	1	1	10.0488	0.0258	0.3536	0.555873	10.3168	0.00318	0.015967	15.055	0.216119	13.5231	0.006254	12.8371	1.136	15.8189	12.8267	13.3948
Huanggang	16	2015	2.2064	10.0266	9.23523	2009	1	1	10.1371	0.0255	0.372	0.623764	10.5755	0.003065	0.016884	15.2104	0.206773	13.6342	0.005487	12.9111	1.23229	15.823	12.8413	13.3656
Huanggang	16	2016	2.23871	10.1184	9.31254	2009	1	1	10.2173	0.0272	0.3921	0.672356	10.6334	0.001373	0.017261	15.3252	0.196356	13.6974	0.005421	13.0579	1.18276	15.8262	12.8479	13.423
Huanggang	16	2017	2.21888	10.1993	9.40228	2009	1	1	10.3208	0.0057	0.393479	0.732573	10.7127	0.001978	0.018426	15.3295	0.207494	13.7569	0.005885	11.6122	1.13026	15.8174	12.8739	13.5711
Huanggang	16	2018	2.189	10.2743	9.49085	2009	1	1	10.3774	0.004629	0.4064	0.778979	10.7598	0.002787	0.019489	15.3896	0.186454	13.71	0.00566	11.4532	1.1847	15.8179	12.8992	13.5764
Liuan	17	2004	2.88285	8.71654	7.65775	2009	1	0	8.2335	0.03859	0.3372	0.706045	9.23171	0.005332	0.002669	12.6829	0.288682	11.4404	0.002787	11.4894	0.343681	15.7253	13.2884	12.2922
Liuan	17	2005	3.46341	8.96316	7.72091	2009	1	0	8.53582	0.048185	0.3986	0.623042	9.35335	0.005433	0.002178	12.8781	0.27755	11.5963	0.002588	11.9233	0.372167	15.7339	13.3008	12.3
Liuan	17	2006	3.5478	9.09874	7.83241	2009	1	0	8.66974	0.044968	0.4003	0.640943	9.4918	0.005679	0.001871	13.1789	0.26583	11.854	0.00314	11.9845	0.487416	15.7423	13.3237	12.2913
Liuan	17	2007	3.42004	9.25524	8.02558	2009	1	0	8.88406	0.043611	0.3902	0.605265	9.76426	0.005536	0.003983	13.4744	0.245623	12.0704	0.00358	12.1539	0.462406	15.755	13.3449	12.3009
Liuan	17	2008	3.23746	9.37645	8.20166	2009	1	0	8.91905	0.0433	0.3722	0.512375	9.94455	0.005487	0.003992	13.8077	0.256003	12.4452	0.00386	12.3506	0.480429	15.7638	13.3568	12.2909
Liuan	17	2009	3.24214	9.47278	8.29655	2009	1	1	9.17337	0.0386	0.356	0.646278	10.0858	0.0025	0.012161	14.1	0.206445	12.5222	0.00435	12.3268	0.608114	15.7698	13.3706	12.2941
Liuan	17	2010	3.07765	9.58246	8.45829	2009	1	1	9.39657	0.045426	0.3418	0.717701	10.2067	0.002185	0.005718	14.2102	0.205759	12.6292	0.004861	12.635	0.766002	15.7683	13.3873	12.3091
Liuan	17	2011	3.06041	9.75672	8.63817	2009	1	1	9.58782	0.049238	0.3249	0.704704	10.2216	0.002396	0.006758	14.556	0.218705	13.036	0.005631	12.9098	0.679777	15.775	13.4786	13.487
Liuan	17	2012	2.96386	9.87142	8.78493	2009	1	1	9.69572	0.0507	0.3224	0.747111	10.5163	0.001968	0.009712	14.7362	0.23054	13.2688	0.00554	13.0501	0.748466	15.776	13.4828	13.4967
Liuan	17	2013	2.86335	9.96527	8.91328	2009	1	1	9.55315	0.0491	0.3239	0.815938	10.6036	0.002435	0.00927	14.8663	0.202961	13.2716	0.005592	13.1144	0.836499	15.785	13.4884	13.5008
Liuan	17	2014	2.48703	9.93353	9.02244	2009	1	1	9.86324	0.0385	0.3289	0.874375	10.667	0.002184	0.009802	14.9837	0.19344	13.3409	0.005722	12.9525	0.916049	15.7903	13.4939	12.3535
Liuan	17	2015	2.41796	10.0096	9.12663	2009	1	1	9.97692	0.0378	0.3617	1.06441	10.8465	0.003065	0.009007	15.1002	0.192746	13.4538	0.006007	12.8593	0.97735	15.7864	13.4116	13.9005
Liuan	17	2016	2.48273	10.1157	9.20633	2009	1	1	10.0561	0.0316	0.3739	1.07639	10.9871	0.003745	0.013317	15.0455	0.190358	13.3867	0.006947	12.7658	0.970089	15.586	13.415	13.9021
Liuan	17	2017	2.80068	10.3224	9.29256	2009	1	1	10.1026	0.0416	0.415	1.31623	11.0832	0.001525	0.024838	15.1382	0.179956	13.4232	0.006624	13.0931	1.02735	15.5874	13.4299	13.9805
Liuan	17	2018	2.4308	10.2775	9.38924	2009	1	1	10.1936	0.041735	0.4412	1.43387	11.258	0.001447	0.025986	15.2337	0.187221	13.5583	0.006167	13.1948	1.05638	15.588	13.4299	14.0717
Shijiazhuang	18	2004	2.27112	9.06277	8.24249	2009	1	0	9.79093	0.185657	0.3727	0.902869	9.51798	0.00299	0.004118	13.7426	0.219592	12.2266	0.023382	14.9249	0.438783	16.0321	13.1535	13.6795
Shijiazhuang	18	2005	2.43808	9.21433	8.32312	2009	1	0	9.83473	0.200631	0.3769	0.873641	9.63164	0.003064	0.004178	13.894	0.222712	12.3921	0.028915	15.0922	0.519947	16.0426	13.1542	13.6809
Shijiazhuang	18	2006	2.57967	9.34967	8.40201	2009	1	0	9.95228	0.164589	0.3894	0.854373	9.73573	0.002411	0.003542	14.0643	0.209418	12.5009	0.031146	15.0202	0.542499	16.0557	13.1616	13.6775
Shijiazhuang	18	2007	2.66525	9.48835	8.50804	2009	1	0	10.0959	0.165301	0.3899	0.779155	9.90308	0.003273	0.019346	14.3051	0.246778	12.9059	0.033171	15.1771	0.588855	16.0721	13.1581	13.6679
Shijiazhuang	18	2008	2.75407	9.61993	8.60685	2009	1	0	10.2724	0.1711	0.389	0.732791	10.0321	0.005668	0.021117	14.4771	0.253641	13.1053	0.033282	15.3958	0.609869	16.084	13.1681	13.6502
Shijiazhuang	18	2009	2.77848	9.71758	8.69567	2009	1	1	10.3231	0.1254	0.4015	0.96178	10.2172	0.005204	0.016077	14.6948	0.254258	13.3254	0.0375	15.1407	0.811774	16.0953	13.178	13.6352
Shijiazhuang	18	2010	2.7809	9.81411	8.79133	2009	1	1	10.4316	0.218461	0.4051	0.962094	10.3564	0.005149	0.014753	14.9312	0.229413	13.459	0.037701	15.821	0.869738	16.1072	13.1785	13.6429
Shijiazhuang	18	2011	2.62516	9.92984	8.9647	2009	1	1	10.5946	0.224236	0.4007	0.896417	10.4669	0.005065	0.015663	15.2106	0.21687	13.6822	0.038929	16.0298	0.741419	16.1154	13.1882	13.6506
Shijiazhuang	18	2012	2.56177	10.0449	9.1042	2009	1	1	10.6817	0.1816	0.4016	0.887751	10.5565	0.005311	0.016173	15.3504	0.235468	13.9042	0.039346	15.9165	0.816259	16.1234	13.2213	13.7179
Shijiazhuang	18	2013	2.52189	10.0889	9.16388	2009	1	1	10.7891	0.1783	0.4144	0.9277	10.684	0.005331	0.01531	15.4698	0.222118	13.9653	0.039778	15.9757	0.86072	16.1213	13.2249	13.7419
Shijiazhuang	18	2014	2.43158	10.1657	9.27716	2009	1	1	10.799	0.1699	0.4381	0.986201	10.7846	0.005211	0.01287	15.5498	0.21199	13.9986	0.0384	15.9884	0.944625	16.1427	13.2303	13.8211
Shijiazhuang	18	2015	2.46181	10.2459	9.34505	2009	1	1	10.8404	0.139	0.4584	0.941827	10.9049	0.004991	0.01326	15.7359	0.199536	14.1242	0.039227	15.8384	1.04581	16.1859	13.2017	13.8187
Shijiazhuang	18	2016	2.46732	10.3241	9.42101	2009	1	1	10.9183	0.1301	0.4644	0.873166	11.0217	0.00485	0.016391	15.8252	0.213352	14.2804	0.040967	15.8579	0.957949	16.1936	13.2177	13.8109
Shijiazhuang	18	2017	2.46752	10.4021	9.4989	2009	1	1	10.9512	0.1392	0.4967	1.44487	11.1255	0.004688	0.012471	15.9033	0.207841	14.3323	0.042344	15.9671	1.02154	16.2024	13.2177	13.7279
Shijiazhuang	18	2018	2.44958	10.4791	9.58315	2009	1	1	10.9282	0.150511	0.5551	1.65966	11.2268	0.004685	0.011972	16.1097	0.198783	14.4941	0.043738	16.0298	1.09964	16.209	13.2177	13.7743
Guangzhou	19	2004	2.54853	9.73412	8.79861	2010	1	0	10.9379	0.900808	0.5303	1.58788	10.3607	0.009184	0.006071	15.2224	0.110718	13.0217	0.062315	17.4285	0.327743	15.8138	13.196	14.4803
Guangzhou	19	2005	2.58291	9.81395	8.86503	2010	1	0	11.1457	0.840524	0.5779	1.34026	10.4437	0.007217	0.005493	15.2935	0.10806	13.0684	0.073858	17.5842	0.29474	15.8311	13.2078	14.5075
Guangzhou	19	2006	2.54892	9.89601	8.96034	2010	1	0	11.0525	0.836992	0.576	1.3059	10.5124	0.007688	0.005196	15.4384	0.103383	13.1691	0.081428	17.7441	0.279294	15.8446	13.2357	14.5438
Guangzhou	19	2007	2.60878	10.0199	9.06101	2010	1	0	11.1817	0.786406	0.5841	1.22898	10.6106	0.008732	0.033925	15.646	0.129505	13.602	0.088834	17.8392	0.262104	15.8612	13.2499	14.6206
Guangzhou	19	2008	2.57595	10.1392	9.193	2010	1	0	11.3051	0.6932	0.5902	1.34856	10.7299	0.00975	0.036758	15.7803	0.134503	13.7741	0.09388	17.8577	0.256295	15.8749	13.2759	14.6288
Guangzhou	19	2009	2.49477	10.2259	9.31172	2010	1	0	11.3973	0.5736	0.6085	1.51581	10.8101	0.009715	0.040969	15.8823	0.13966	13.9137	0.100174	17.7748	0.291069	15.8882	13.2858	14.6706
Guangzhou	19	2010	2.41871	10.3307	9.44743	2010	1	1	11.5485	0.653602	0.6101	1.51506	10.9058	0.00949	0.032679	16.0952	0.115248	13.9345	0.104688	18.0676	0.305007	15.9026	13.2966	14.7172
Guangzhou	19	2011	2.32411	10.4469	9.60358	2010	1	1	11.4885	0.604159	0.6151	1.31473	10.9591	0.009403	0.018819	16.2847	0.148428	14.377	0.110005	18.1338	0.275177	15.913	13.3013	14.9477
Guangzhou	19	2012	2.26665	10.5467	9.72845	2010	1	1	11.5703	0.5458	0.6359	1.32999	11.1201	0.009182	0.038787	16.4135	0.166337	14.6197	0.114217	18.119	0.276352	15.9224	13.308	15
Guangzhou	19	2013	2.22635	10.6466	9.84623	2010	1	1	11.7084	0.4777	0.6462	1.42776	11.2084	0.007942	0.039095	16.4446	0.183205	14.7475	0.118113	18.115	0.289257	15.9345	13.3179	14.9929
Guangzhou	19	2014	2.43193	10.6679	9.77922	2010	1	1	11.7635	0.4802	0.6523	1.4504	11.2151	0.006838	0.039215	16.4801	0.159477	14.6442	0.120998	18.2005	0.292785	15.9466	13.3245	14.9985
Guangzhou	19	2015	2.41859	10.7522	9.86906	2010	1	1	11.8218	0.4589	0.6711	1.50804	11.3043	0.006216	0.051321	16.6649	0.166158	14.8701	0.12213	18.2351	0.298671	15.9605	13.325	14.9796
Guangzhou	19	2016	2.37501	10.8384	9.97341	2010	1	1	11.8631	0.4369	0.6935	1.47771	11.3975	0.006157	0.058112	16.7827	0.16565	14.9848	0.121458	18.263	0.292492	15.9794	13.3375	14.9949
Guangzhou	19	2017	2.35908	10.9223	10.0641	2010	1	1	11.9229	0.45	0.71	1.5492	11.499	0.0049	0.078342	16.9002	0.184964	15.2126	0.118874	18.3878	0.275341	16.0104	13.5671	15.0069
Guangzhou	19	2018	2.30522	11.0018	10.1666	2010	1	1	11.9543	0.429216	0.7175	1.73953	11.6248	0.003751	0.065305	17.0369	0.175893	15.299	0.117109	18.4017	0.279706	16.043	13.3535	15.0644
Shaoguan	20	2004	2.86911	9.20332	8.14931	2010	1	0	9.36392	0.222855	0.3396	0.559849	9.70419	0.00571	0.002514	12.9661	0.172845	11.2107	0.00624	13.4545	0.413012	14.9692	12.4057	12.4852
Shaoguan	20	2005	2.91814	9.29725	8.22631	2010	1	0	9.36803	0.219255	0.3999	0.490096	9.79978	0.005909	0.001241	13.0069	0.166977	11.217	0.006542	13.5216	0.418102	14.9745	12.4151	12.4541
Shaoguan	20	2006	3.02817	9.39599	8.28803	2010	1	0	9.52442	0.185326	0.3794	0.448377	9.90517	0.005952	0.001725	13.0862	0.184469	11.3959	0.006821	13.5175	0.421866	14.9797	12.4576	12.5132
Shaoguan	20	2007	3.26805	9.55196	8.36777	2010	1	0	9.70613	0.207835	0.3734	0.417878	10.0453	0.005635	0.010677	13.2813	0.223325	11.7822	0.007416	13.7957	0.461289	14.9824	12.4916	12.5679
Shaoguan	20	2008	3.10201	9.61837	8.48632	2010	1	0	9.82569	0.1786	0.3766	0.402874	10.1646	0.021485	0.014927	13.4776	0.208248	11.9086	0.008018	13.7899	0.51988	14.9883	12.5062	12.5624
Shaoguan	20	2009	3.05146	9.69823	8.58261	2010	1	0	9.88068	0.1409	0.4505	0.514912	10.2497	0.019836	0.013618	13.6944	0.185817	12.0114	0.00893	13.6117	0.615976	14.9958	12.5227	12.6195
Shaoguan	20	2010	2.85263	9.79927	8.75103	2010	1	1	10.043	0.156133	0.4418	0.506916	10.3695	0.013258	0.014209	13.8179	0.186063	12.1362	0.009565	13.8799	0.634942	15.0037	12.5347	12.6317
Shaoguan	20	2011	2.72482	9.9198	8.91739	2010	1	1	10.2667	0.140754	0.4363	0.520605	10.4865	0.014418	0.015545	14.0667	0.186971	12.3899	0.010223	13.955	0.545316	15.0085	12.5497	12.6801
Shaoguan	20	2012	2.70215	10.0512	9.05715	2010	1	1	10.3641	0.1423	0.4454	0.512223	10.5998	0.018246	0.017705	14.2078	0.209114	12.6429	0.010296	14.0701	0.5598	14.9988	12.5602	12.76
Shaoguan	20	2013	2.6707	10.1501	9.1678	2010	1	1	10.3351	0.1424	0.446	0.575585	10.7122	0.003953	0.014898	14.3362	0.209231	12.7719	0.011162	14.1793	0.633513	15.0033	12.5497	12.7855
Shaoguan	20	2014	2.04927	9.97968	9.26219	2010	1	1	10.5555	0.1297	0.4682	0.60275	10.8009	0.014859	0.01229	14.4945	0.201331	12.8917	0.011172	14.1834	0.670632	15.0067	12.5318	12.7666
Shaoguan	20	2015	2.02509	10.0649	9.35932	2010	1	1	10.581	0.1296	0.4933	0.636396	10.9137	0.014682	0.01906	14.8505	0.163067	13.0369	0.011662	14.2143	0.610157	15.0101	12.544	12.7353
Shaoguan	20	2016	2.02142	10.1602	9.45644	2010	1	1	10.6308	0.1291	0.496	0.634039	11.0262	0.014151	0.018055	14.8014	0.176874	13.0691	0.011676	14.2687	0.576246	15.0227	12.5425	12.7224
Shaoguan	20	2017	2.00643	10.2508	9.55447	2010	1	1	10.6445	0.133	0.543	0.700462	11.0935	0.004116	0.019261	14.9498	0.164614	13.1457	0.011571	14.3199	0.556366	15.0253	12.5425	12.6761
Shaoguan	20	2018	1.96241	10.3185	9.64431	2010	1	1	10.7138	0.116079	0.5489	0.711604	11.2323	0.003844	0.013551	15.0371	0.167383	13.2497	0.010774	14.2602	0.549034	15.0292	12.5776	12.6531
Qingyuan	21	2004	2.74	9.1	8.11672	2010	1	0	8.92052	0.397768	0.2749	0.777358	9.67045	0.002537	0.002748	12.6583	0.274647	11.3661	0.002015	13.803	0.653976	15.1797	13.5692	12.1833
Qingyuan	21	2005	2.57739	9.14045	8.19368	2010	1	0	9.11273	0.429954	0.3859	0.542179	9.81583	0.00249	0.003725	12.8519	0.230473	11.3842	0.001623	14.1438	0.699793	15.1853	13.5697	12.3283
Qingyuan	21	2006	2.67832	9.25904	8.27385	2010	1	0	9.39191	0.415253	0.3418	0.439584	9.91791	0.002428	0.003885	13.1132	0.244423	11.7044	0.001782	14.4004	0.761256	15.1969	13.5702	12.4312
Qingyuan	21	2007	2.76267	9.37814	8.36194	2010	1	0	9.70076	0.338513	0.3152	0.396566	10.0669	0.002513	0.004943	13.3367	0.243043	11.9221	0.001935	14.5139	0.81388	15.2093	13.6036	12.4942
Qingyuan	21	2008	2.66135	9.47317	8.49433	2010	1	0	9.91368	0.2762	0.2916	0.366882	10.1569	0.00291	0.006131	13.5435	0.233048	12.087	0.002082	14.5392	0.94221	15.2162	13.6199	12.4368
Qingyuan	21	2009	2.59844	9.56905	8.61414	2010	1	0	10.0344	0.2131	0.3185	0.488283	10.2533	0.003347	0.007162	13.816	0.232392	12.3567	0.002064	14.4234	0.976379	15.2236	13.6328	12.4894
Qingyuan	21	2010	2.46932	9.66575	8.76181	2010	1	1	10.2515	0.234451	0.3233	0.478431	10.3957	0.003448	0.009996	14.0993	0.203936	12.5093	0.002141	14.7521	0.916132	15.2349	13.6361	12.5282
Qingyuan	21	2011	2.37896	9.77948	8.91282	2010	1	1	10.202	0.292494	0.414	0.599857	10.5421	0.003555	0.011062	14.2714	0.21962	12.7555	0.002111	14.8918	0.4846	15.2422	13.6424	12.535
Qingyuan	21	2012	2.26596	9.87888	9.06088	2010	1	1	10.2154	0.2794	0.4446	0.690874	10.7054	0.003644	0.0114	14.3579	0.234563	12.9079	0.002659	14.8677	0.427257	15.2159	13.5998	12.5025
Qingyuan	21	2013	2.21143	9.96963	9.17599	2010	1	1	10.1909	0.247	0.4525	0.767289	10.7615	0.003336	0.011295	14.4342	0.239327	13.0043	0.002984	14.8088	0.462898	15.226	13.5998	12.6603
Qingyuan	21	2014	1.98989	9.95672	9.26864	2010	1	1	10.357	0.2256	0.4417	0.785513	10.8897	0.00283	0.011098	14.5762	0.224679	13.0832	0.003413	14.8095	0.497893	15.2321	13.5998	12.6911
Qingyuan	21	2015	1.961	10.0392	9.36576	2010	1	1	10.4161	0.2189	0.47	0.830479	10.9986	0.004165	0.009779	14.8891	0.186551	13.2101	0.003201	14.8439	0.485681	15.247	13.6039	12.6603
Qingyuan	21	2016	1.96278	10.1372	9.46289	2010	1	1	10.495	0.2101	0.4797	0.81938	11.1072	0.002861	0.016441	14.9266	0.233806	13.4733	0.002922	14.8855	0.447465	15.279	13.6048	12.6933
Qingyuan	21	2017	1.96837	10.2259	9.54872	2010	1	1	10.5489	0.2237	0.51	0.922473	11.2026	0.003181	0.013139	14.9294	0.224774	13.4368	0.002641	15.0054	0.453476	15.2899	13.6171	12.7038
Qingyuan	21	2018	1.93743	10.288	9.62661	2010	1	1	10.6085	0.263539	0.5054	0.986574	11.256	0.003147	0.016789	15.0452	0.201838	13.4449	0.002565	15.2325	0.481897	15.3038	13.6171	12.7737
Fuzhou	22	2004	2.37508	9.34452	8.47949	2010	1	0	10.0624	0.742746	0.385	1.00487	9.71627	0.004633	0.00546	13.5504	0.216367	12.0196	0.024322	16.258	0.340101	15.6228	13.3519	13.6106
Fuzhou	22	2005	2.43621	9.44628	8.55584	2010	1	0	10.0124	0.800244	0.4116	1.20083	9.80885	0.005354	0.004162	13.7272	0.203886	12.137	0.031565	16.2848	0.408625	15.6317	13.3554	13.6422
Fuzhou	22	2006	2.54041	9.56142	8.62909	2010	1	0	10.1216	0.797668	0.4273	1.30981	9.9362	0.005774	0.004448	13.9114	0.208098	12.3416	0.034732	16.4013	0.440095	15.6445	13.3647	13.6784
Fuzhou	22	2007	2.64741	9.71966	8.74608	2010	1	0	10.2927	0.718128	0.4317	1.3529	10.0837	0.005685	0.016588	14.1738	0.218895	12.6547	0.036988	16.4673	0.507172	15.6565	13.3875	13.7354
Fuzhou	22	2008	2.66141	9.85267	8.87381	2010	1	0	10.4227	0.6181	0.4226	1.34764	10.2227	0.00562	0.016186	14.3932	0.221037	12.8838	0.039355	16.463	0.546767	15.6655	13.3962	13.773
Fuzhou	22	2009	2.64556	9.91783	8.94495	2010	1	0	10.5457	0.4682	0.4815	1.57047	10.3322	0.005633	0.016148	14.5338	0.223645	13.0361	0.041648	16.3164	0.632369	15.6685	13.3983	13.8024
Fuzhou	22	2010	2.65984	10.0311	9.05287	2010	1	1	10.707	0.532933	0.4606	1.60259	10.4575	0.006057	0.015913	14.7803	0.213351	13.2355	0.04361	16.6277	0.741958	15.681	13.3986	13.8688
Fuzhou	22	2011	2.57747	10.1678	9.22096	2010	1	1	10.8619	0.599128	0.455	1.57795	10.6511	0.00496	0.013563	15.1056	0.196483	13.4784	0.045069	16.9239	0.728053	15.6864	13.4357	14.0629
Fuzhou	22	2012	2.55821	10.2887	9.34941	2010	1	1	10.9734	0.4647	0.4584	1.59111	10.7808	0.005039	0.015772	15.2283	0.233204	13.7724	0.046602	16.7911	0.766846	15.6954	13.4401	14.1781
Fuzhou	22	2013	2.49923	10.3817	9.46576	2010	1	1	11.1764	0.4152	0.458	1.74413	10.8843	0.005149	0.016158	15.4904	0.202519	13.8935	0.048565	16.7821	0.819541	15.6957	13.4459	14.1718
Fuzhou	22	2014	2.31591	10.3875	9.54768	2010	1	1	11.1562	0.4145	0.4645	1.88945	10.9825	0.004932	0.016228	15.5644	0.20989	14.0032	0.047539	16.8802	0.848999	15.7249	13.4517	14.2154
Fuzhou	22	2015	2.30099	10.4626	9.62925	2010	1	1	11.2287	0.3683	0.4866	1.89361	11.0426	0.00494	0.013852	15.7978	0.186207	14.1169	0.047314	16.8452	0.863926	15.73	13.4323	14.262
Fuzhou	22	2016	2.31451	10.5409	9.70174	2010	1	1	11.3175	0.3438	0.5026	1.95634	11.1218	0.004897	0.013551	15.9317	0.184451	14.2413	0.046208	16.8746	0.836506	15.7428	13.4588	14.2655
Fuzhou	22	2017	2.29348	10.6207	9.7906	2010	1	1	11.4409	0.3284	0.523729	1.87995	11.227	0.004931	0.020958	16.055	0.16592	14.2588	0.045267	16.9625	0.821872	15.7519	13.4444	14.2778
Fuzhou	22	2018	2.28936	10.7023	9.87401	2010	1	1	11.5331	0.31225	0.5291	1.89866	11.3287	0.004912	0.031442	16.0399	0.179419	14.3218	0.045533	17.0155	0.827909	15.7652	13.4588	14.3707
Ningde	23	2004	2.55473	9.10331	8.16536	2010	1	0	9.2268	0.071503	0.3852	0.556885	9.54375	0.00333	0.004507	12.3306	0.285704	11.0778	0.001025	12.3058	0.329623	14.9995	12.4615	11.957
Ningde	23	2005	2.56933	9.1885	8.24486	2010	1	0	9.32954	0.079214	0.4094	0.578872	9.6155	0.003687	0.005302	12.4629	0.256286	11.1014	0.001072	12.5142	0.394476	15.0004	12.4549	11.9505
Ningde	23	2006	2.61529	9.28182	8.32045	2010	1	0	9.44233	0.090861	0.4073	0.631773	9.70786	0.003356	0.004868	12.7035	0.239874	11.2759	0.001227	12.7625	0.411197	15.0037	12.4684	11.9421
Ningde	23	2007	2.66788	9.43383	8.45255	2010	1	0	9.61574	0.102655	0.4167	0.692635	9.83173	0.003543	0.009171	12.972	0.230551	11.5047	0.001319	13.0596	0.396343	15.0108	12.4799	11.9823
Ningde	23	2008	2.57874	9.54223	8.59493	2010	1	0	9.78982	0.1131	0.3976	0.733241	10.0565	0.003304	0.007638	13.2141	0.234999	11.7659	0.001951	13.3277	0.436722	15.0246	12.4913	11.9779
Ningde	23	2009	2.59435	9.62556	8.67222	2010	1	0	9.91215	0.0868	0.4137	0.931192	10.2083	0.003496	0.008742	13.4493	0.233705	11.9956	0.002235	13.1835	0.46899	15.0273	12.5032	11.9885
Ningde	23	2010	2.57031	9.73003	8.786	2010	1	1	10.1346	0.111041	0.3856	0.972852	10.3513	0.002845	0.011029	13.6717	0.222783	12.1702	0.00238	13.6173	0.503255	15.0374	12.5117	12.0167
Ningde	23	2011	2.49021	9.86859	8.95622	2010	1	1	10.4023	0.114412	0.3502	0.914484	10.5535	0.002701	0.006139	13.9472	0.241003	12.5242	0.002473	13.8777	0.4798	15.0393	12.5172	12.0828
Ningde	23	2012	2.47197	9.99081	9.0858	2010	1	1	10.5457	0.1435	0.3348	0.934226	10.6806	0.002339	0.008426	14.1675	0.244778	12.7601	0.002565	14.2515	0.569461	15.046	12.5282	12.4761
Ningde	23	2013	2.38579	10.0838	9.21423	2010	1	1	10.4828	0.1629	0.3128	0.939906	10.7583	0.002089	0.009352	14.4358	0.19021	12.7762	0.002643	14.5173	0.734647	15.0602	12.8186	12.5318
Ningde	23	2014	2.11968	10.084	9.33272	2010	1	1	10.7866	0.1792	0.3141	0.957707	10.8217	0.001904	0.006485	14.5082	0.197954	12.8885	0.002802	14.7184	0.822025	15.0745	12.8131	12.601
Ningde	23	2015	2.10064	10.167	9.42473	2010	1	1	10.8591	0.1778	0.3189	0.936087	10.9442	0.003282	0.005456	14.7238	0.204294	13.1356	0.002953	14.788	0.846114	15.0652	12.8215	12.6446
Ningde	23	2016	2.08375	10.2458	9.51163	2010	1	1	10.9395	0.1576	0.3268	0.917959	11.0237	0.003512	0.006823	14.7973	0.189343	13.1331	0.002972	14.7546	0.754813	15.073	12.8213	12.6607
Ningde	23	2017	2.07186	10.3255	9.5971	2010	1	1	11.0131	0.1742	0.350871	0.894723	11.1371	0.003553	0.00867	14.9043	0.187875	13.2324	0.003195	14.9339	0.733046	15.0703	12.8213	12.6668
Ningde	23	2018	2.03883	10.4019	9.68949	2010	1	1	11.1106	0.18247	0.3494	0.894767	11.1978	0.003425	0.022749	14.9109	0.201811	13.3105	0.003248	15.081	0.72628	15.079	12.8213	12.5076
Zhengzhou	24	2004	2.23859	9.14463	8.33878	2010	1	0	9.96331	0.103136	0.4186	1.61936	9.61739	0.006556	0.002066	13.8953	0.123706	11.8055	0.048366	14.1669	0.445098	15.7193	13.5936	13.7325
Zhengzhou	24	2005	2.22874	9.27238	8.47094	2010	1	0	10.1454	0.095426	0.4308	1.46218	9.72291	0.006829	0.001708	14.1275	0.13373	12.1156	0.057809	14.2759	0.493797	15.732	13.5989	13.7495
Zhengzhou	24	2006	2.12664	9.37772	8.62317	2010	1	0	10.2876	0.099649	0.4299	1.35234	9.84491	0.008136	0.001732	14.445	0.129625	12.4018	0.064247	14.5119	0.512542	15.7494	13.6079	13.7688
Zhengzhou	24	2007	2.07647	9.52458	8.79392	2010	1	0	10.4361	0.097259	0.4394	1.18223	10.0059	0.006798	0.0171	14.6938	0.176261	12.958	0.070115	14.6987	0.54984	15.7714	13.6196	13.8174
Zhengzhou	24	2008	2.08431	9.66348	8.92904	2010	1	0	10.6119	0.0992	0.416	1.2025	10.1841	0.006866	0.01558	14.8785	0.178787	13.1569	0.079265	14.9077	0.590128	15.789	13.6205	13.8177
Zhengzhou	24	2009	2.10772	9.74782	9.00221	2010	1	0	10.6972	0.0728	0.4289	1.48774	10.3035	0.005359	0.01563	15.0769	0.175451	13.3366	0.084405	14.6939	0.691878	15.8054	13.545	13.8544
Zhengzhou	24	2010	2.04835	9.84676	9.12972	2010	1	1	10.8187	0.086694	0.4074	1.41492	10.3975	0.003761	0.02227	15.2666	0.157726	13.4198	0.067436	15.0692	0.682269	16.0804	13.5502	13.8971
Zhengzhou	24	2011	1.95584	9.981	9.31019	2010	1	1	10.9483	0.207866	0.3964	1.2275	10.4845	0.002207	0.017933	15.55	0.162296	13.7316	0.065845	16.1526	0.60293	16.1281	13.558	14.1278
Zhengzhou	24	2012	1.93488	10.096	9.43596	2010	1	1	11.0358	0.4079	0.4098	1.22421	10.6083	0.004686	0.021793	15.7624	0.176992	14.0308	0.065099	16.935	0.641686	16.1881	13.6506	14.2979
Zhengzhou	24	2013	1.89985	10.1892	9.54745	2010	1	1	11.1197	0.4271	0.4167	1.50636	10.7131	0.006673	0.021154	15.9149	0.163039	14.1012	0.081344	17.0921	0.709494	16.0337	13.6612	14.4678
Zhengzhou	24	2014	1.88074	10.2783	9.64666	2010	1	1	11.1981	0.4208	0.4637	1.60371	10.8149	0.00654	0.01578	16.0331	0.135446	14.0339	0.083519	17.1661	0.776104	16.0539	13.6624	14.4954
Zhengzhou	24	2015	1.816	10.3449	9.7483	2010	1	1	11.2539	0.4857	0.4864	1.73144	10.8778	0.00535	0.016148	16.2189	0.133456	14.2049	0.101688	17.3854	0.860013	15.9079	13.6581	14.5015
Zhengzhou	24	2016	1.80256	10.4107	9.82152	2010	1	1	11.3399	0.4503	0.5128	1.90072	11.0211	0.00617	0.016435	16.3969	0.117687	14.2571	0.107524	17.4139	0.862543	15.9283	13.6412	14.5129
Zhengzhou	24	2017	1.80485	10.4927	9.90219	2010	1	1	11.4488	0.4381	0.539437	1.95702	11.1632	0.007225	0.022417	16.5335	0.116151	14.3806	0.111052	17.5114	0.830508	15.9464	13.6412	14.5457
Zhengzhou	24	2018	1.80316	10.5724	9.98285	2010	1	1	11.5263	0.4047	0.5467	2.09027	11.3018	0.007903	0.020515	16.6853	0.120749	14.5713	0.11499	17.5303	0.838393	15.9719	13.6412	14.4464
Luoyang	25	2004	3.3354	9.06207	7.85748	2010	1	0	9.56128	0.068663	0.3145	0.543527	9.47505	0.00433	0.001375	13.3507	0.153348	11.4756	0.008637	13.3399	0.364855	15.6829	12.473	13.1599
Luoyang	25	2005	3.34826	9.18194	7.9735	2010	1	0	9.76325	0.069911	0.3178	0.43177	9.59153	0.00388	0.001214	13.6975	0.12208	11.5944	0.010375	13.5641	0.431564	15.6925	12.58	13.1424
Luoyang	25	2006	3.22242	9.30401	8.13388	2010	1	0	9.91547	0.062215	0.3018	0.410829	9.70346	0.004683	0.001071	13.9317	0.120558	11.8161	0.010437	13.6289	0.465451	15.7092	12.5927	13.162
Luoyang	25	2007	3.16234	9.45482	8.3035	2010	1	0	10.1314	0.065239	0.3017	0.385387	9.87905	0.005285	0.016252	14.1964	0.190235	12.5369	0.010645	13.8555	0.527604	15.7266	12.6079	13.1597
Luoyang	25	2008	3.19168	9.59371	8.43316	2010	1	0	10.3117	0.0684	0.3019	0.345518	10.0381	0.004499	0.018045	14.3485	0.190054	12.6881	0.011188	14.0884	0.575905	15.7419	12.6175	13.1618
Luoyang	25	2009	3.21501	9.67713	8.5093	2010	1	0	10.3472	0.0383	0.3301	0.433196	10.1717	0.003914	0.017935	14.5315	0.197926	12.9117	0.011626	13.5487	0.723104	15.7541	12.6238	13.1685
Luoyang	25	2010	3.10549	9.77788	8.64471	2010	1	1	10.4846	0.045062	0.3174	0.480069	10.3059	0.004751	0.014342	14.6519	0.192802	13.0058	0.011686	13.86	0.762333	15.7665	12.6264	13.1978
Luoyang	25	2011	2.95559	9.9116	8.82791	2010	1	1	10.6261	0.049796	0.3117	0.50563	10.4185	0.00517	0.020082	14.9037	0.213297	13.3587	0.014079	14.1126	0.688387	15.7772	12.6215	13.304
Luoyang	25	2012	2.91063	10.0273	8.95893	2010	1	1	10.7214	0.0334	0.3251	0.551918	10.6548	0.005612	0.02001	15.0542	0.229463	13.5822	0.016757	13.8107	0.769514	15.7752	12.6823	13.3229
Luoyang	25	2013	2.83463	10.1194	9.07749	2010	1	1	10.723	0.0354	0.3434	0.625958	10.6083	0.005673	0.020161	15.1329	0.200653	13.5267	0.017118	13.9217	0.824316	15.7504	12.6571	13.4981
Luoyang	25	2014	2.78974	10.2026	9.17668	2010	1	1	10.808	0.033	0.4187	0.70023	10.7029	0.0064	0.020514	15.2338	0.192594	13.5866	0.017846	13.8952	0.907605	15.756	12.6635	13.4965
Luoyang	25	2015	2.68923	10.2642	9.27491	2010	1	1	10.8531	0.035	0.4432	0.759776	10.7475	0.006314	0.018605	15.3794	0.17938	13.6612	0.017952	14.0102	1.01958	15.8013	12.6635	13.5248
Luoyang	25	2016	2.68412	10.3337	9.34636	2010	1	1	10.9404	0.0305	0.4698	0.788434	10.8453	0.006603	0.018051	15.4582	0.182761	13.7586	0.018303	13.9691	1.06874	15.8124	12.6761	13.533
Luoyang	25	2017	2.6595	10.4125	9.43436	2010	1	1	11.0506	0.0309	0.48299	0.809821	10.9658	0.006615	0.024672	15.5191	0.179616	13.8021	0.016025	14.0987	1.0723	15.8132	12.6443	13.5013
Luoyang	25	2018	2.63511	10.4895	9.52054	2010	1	1	11.1229	0.030965	0.5034	0.877538	11.097	0.01113	0.031821	15.603	0.181883	13.8986	0.017061	14.1781	1.09042	15.817	12.6443	13.4352
Sanmenxia	26	2004	2.8162	8.88627	7.85088	2010	1	0	9.42674	0.047076	0.3194	0.656468	9.3324	0.00453	0.001048	12.3584	0.1754	10.6177	0.001489	11.7698	0.397638	14.6188	12.3296	12.3707
Sanmenxia	26	2005	2.74992	8.99603	7.98446	2010	1	0	9.62404	0.031324	0.2978	0.527176	9.52131	0.004811	0.001533	12.6625	0.167089	10.8732	0.001901	11.5617	0.534766	14.6152	12.3484	12.402
Sanmenxia	26	2006	2.64105	9.11295	8.14177	2010	1	0	9.82119	0.031623	0.2739	0.482352	9.71552	0.004967	0.001404	12.8412	0.166961	11.0512	0.002607	11.7779	0.55575	14.6265	12.3771	12.3909
Sanmenxia	26	2007	2.65565	9.27896	8.30227	2010	1	0	10.0519	0.027496	0.259	0.415285	9.89719	0.004441	0.012673	13.1471	0.191137	11.4923	0.00377	11.8674	0.56204	14.6334	12.4025	12.3745
Sanmenxia	26	2008	2.64781	9.42479	8.45105	2010	1	0	10.2927	0.0149	0.2469	0.327759	10.0772	0.003962	0.016424	13.3906	0.192237	11.7415	0.004985	11.4877	0.615668	14.6383	12.4224	12.3515
Sanmenxia	26	2009	2.66966	9.50821	8.52626	2010	1	0	10.3605	0.0127	0.2576	0.376064	10.1922	0.004433	0.014018	13.6607	0.172671	11.9043	0.00623	11.3999	0.787348	14.6465	12.4415	12.3656
Sanmenxia	26	2010	2.5975	9.61796	8.66341	2010	1	1	10.5758	0.012645	0.2347	0.389055	10.324	0.003908	0.017071	13.7669	0.190137	12.1069	0.006648	11.6134	0.774792	14.6497	12.4692	12.3975
Sanmenxia	26	2011	2.4624	9.74461	8.84347	2010	1	1	10.7375	0.012403	0.2331	0.369919	10.4231	0.00373	0.016221	13.9862	0.209721	12.4242	0.006722	11.7583	0.726933	14.6291	12.4799	12.4987
Sanmenxia	26	2012	2.42651	9.86183	8.97538	2010	1	1	10.8279	0.0129	0.2398	0.414567	10.5813	0.0034	0.016302	14.1312	0.21334	12.5864	0.006621	11.8884	0.821013	14.6313	12.4799	12.4761
Sanmenxia	26	2013	2.34573	9.94932	9.09672	2010	1	1	10.8689	0.0152	0.2574	0.459832	10.6674	0.003318	0.016636	14.2477	0.213946	12.7057	0.006065	12.1064	0.954651	14.6344	12.5025	12.539
Sanmenxia	26	2014	2.27868	10.0318	9.20824	2010	1	1	10.9198	0.0118	0.285	0.473397	10.7	0.003285	0.017308	14.3201	0.210726	12.7629	0.005604	11.8927	1.07057	14.6388	12.5209	12.5614
Sanmenxia	26	2015	2.14949	10.0785	9.31326	2010	1	1	10.9274	0.0218	0.3235	0.536965	10.7049	0.003527	0.010938	14.3627	0.203165	12.7689	0.005716	12.5163	1.22999	14.6409	12.5454	12.5194
Sanmenxia	26	2016	2.10766	10.1367	9.39116	2010	1	1	10.9835	0.0547	0.342	0.528806	10.7468	0.003647	0.011117	14.4405	0.19789	12.8204	0.006116	13.4941	1.33734	14.6462	12.5776	12.4319
Sanmenxia	26	2017	2.10654	10.2242	9.47915	2010	1	1	11.0663	0.0547	0.352358	0.5328	10.9544	0.003491	0.013513	14.5695	0.199569	12.9579	0.007171	13.5825	1.36581	14.6393	12.6115	12.3553
Sanmenxia	26	2018	2.09101	10.303	9.56535	2010	1	1	11.1168	0.072974	0.3714	0.528985	11.0756	0.003887	0.015425	14.7072	0.176261	12.9714	0.007723	13.9245	1.42951	14.6358	12.6115	12.2714
Wuhan	27	2004	2.4182	9.16576	8.28274	2010	1	0	10.1251	0.181916	0.4857	1.37469	9.67853	0.014213	0.004592	14.1705	0.140824	12.2102	0.076408	15.0848	0.420348	15.8772	13.2096	14.1609
Wuhan	27	2005	2.49942	9.29192	8.37586	2010	1	0	10.175	0.223993	0.4957	1.35067	9.82579	0.014001	0.004743	14.3858	0.125817	12.3129	0.086538	15.4275	0.471484	15.8966	13.1855	14.2111
Wuhan	27	2006	2.6032	9.42222	8.46548	2010	1	0	10.3056	0.246587	0.4937	1.36061	9.93464	0.013641	0.00417	14.7626	0.119351	12.6369	0.091254	15.67	0.511543	15.9182	13.1999	14.2466
Wuhan	27	2007	2.67325	9.57206	8.58877	2010	1	0	10.4796	0.241192	0.5006	1.35426	10.132	0.013511	0.023473	14.938	0.154669	13.0715	0.093982	15.8408	0.551509	15.9296	13.2186	14.2829
Wuhan	27	2008	2.63223	9.72388	8.75605	2010	1	0	10.6985	0.2452	0.5019	1.3071	10.2553	0.01343	0.022777	15.1449	0.148434	13.2373	0.097177	16.0888	0.568688	15.9357	13.2316	14.3488
Wuhan	27	2009	2.56738	9.81929	8.87641	2010	1	0	10.8424	0.1696	0.5042	1.63072	10.3173	0.013309	0.020157	15.4322	0.132021	13.4074	0.101288	15.8744	0.649469	15.9384	13.1919	14.3794
Wuhan	27	2010	2.50826	9.943	9.02341	2010	1	1	10.9846	0.219622	0.5144	1.63382	10.579	0.013082	0.020056	15.5795	0.129028	13.5317	0.105343	16.3189	0.674311	15.9398	13.2433	14.3947
Wuhan	27	2011	2.41879	10.0748	9.19157	2010	1	1	11.1319	0.217758	0.4894	1.5021	10.7286	0.012646	0.019958	15.8503	0.11152	13.6567	0.111264	16.5051	0.629257	15.9284	13.2446	14.4561
Wuhan	27	2012	2.41832	10.2058	9.32278	2010	1	1	11.2833	0.1605	0.4789	1.44629	10.7984	0.012305	0.023318	15.9965	0.151096	14.1067	0.115248	16.3687	0.62671	15.9217	13.2393	14.4673
Wuhan	27	2013	2.07234	10.303	9.57429	2010	1	1	11.6093	0.1489	0.4772	1.41459	10.892	0.011328	0.028139	16.234	0.122287	14.1326	0.117557	16.4165	0.660076	15.9222	13.298	14.5011
Wuhan	27	2014	2.05879	10.4124	9.69029	2010	1	1	11.4927	0.1612	0.49	1.43636	11.0124	0.012269	0.048418	16.2795	0.122766	14.182	0.116295	16.6026	0.68936	15.9285	13.1863	14.5203
Wuhan	27	2015	2.05598	10.5033	9.78256	2010	1	1	11.5534	0.1603	0.5102	1.57128	11.0932	0.011947	0.050961	16.4093	0.137666	14.4264	0.115377	16.6766	0.704668	15.9309	13.1622	14.5444
Wuhan	27	2016	2.07482	10.59	9.86016	2010	1	1	11.6215	0.1326	0.5284	1.62738	11.1839	0.013264	0.056682	16.5399	0.151555	14.6531	0.113782	16.5749	0.591579	15.9364	13.1616	14.5729
Wuhan	27	2017	2.07809	10.6783	9.94688	2010	1	1	11.7267	0.144	0.532484	1.68214	11.2858	0.014702	0.065377	16.6652	0.155062	14.8013	0.111012	16.7765	0.583374	15.9599	13.1616	14.6035
Wuhan	27	2018	2.09072	10.7655	10.028	2010	1	1	11.814	0.1447	0.5461	1.8077	11.3888	0.009268	0.069666	16.7753	0.134751	14.7709	0.109685	16.8828	0.584178	15.9945	13.1616	14.5564
Xianning	28	2004	2.71053	8.89741	7.90027	2010	1	0	8.90707	0.020727	0.308	0.438049	9.12383	0.014029	0.001772	12.0626	0.225098	10.5714	0.00732	10.657	0.367235	14.8343	13.909	12.1112
Xianning	28	2005	2.74957	8.9877	7.97625	2010	1	0	8.90409	0.021749	0.3517	0.367463	9.22819	0.012966	0.001667	12.2742	0.185311	10.5885	0.009335	10.6994	0.407645	14.8333	13.9074	12.1046
Xianning	28	2006	2.7402	9.0833	8.07527	2010	1	0	9.0342	0.027396	0.3552	0.391202	9.31783	0.011204	0.001734	12.5435	0.159986	10.7109	0.010455	11.0689	0.443441	14.8514	13.9245	12.2101
Xianning	28	2007	2.67354	9.20944	8.22604	2010	1	0	9.22019	0.027349	0.3436	0.401827	9.53309	0.010019	0.012302	12.8049	0.188965	11.1387	0.00988	11.2698	0.482607	14.8666	13.9502	12.2135
Xianning	28	2008	2.61369	9.35262	8.39186	2010	1	0	9.56794	0.0256	0.3442	0.339744	9.67769	0.00747	0.009139	13.2176	0.169834	11.4446	0.010652	11.4276	0.559119	14.874	13.97	12.2714
Xianning	28	2009	2.58342	9.44058	8.49146	2010	1	0	9.68664	0.0205	0.3534	0.423351	9.7765	0.007097	0.010528	13.5796	0.15798	11.7343	0.008747	11.3294	0.744368	14.8824	13.9877	12.1276
Xianning	28	2010	2.50125	9.54838	8.63159	2010	1	1	9.9584	0.024509	0.349	0.436026	9.98215	0.00686	0.010177	13.7627	0.141465	11.807	0.010654	11.7561	0.838488	14.8835	14.0025	12.1849
Xianning	28	2011	2.25789	9.60744	8.79301	2010	1	1	10.1829	0.029175	0.3435	0.419197	10.0792	0.0061	0.010947	14.0214	0.127206	11.9595	0.013631	12.156	0.843071	14.8983	14.0184	12.2482
Xianning	28	2012	2.42745	9.81016	8.92333	2010	1	1	10.335	0.0246	0.3364	0.470055	10.1695	0.00589	0.012554	14.177	0.181412	12.47	0.013277	12.1409	0.971516	14.9071	14.0144	12.3104
Xianning	28	2013	1.91379	9.8299	9.18081	2010	1	1	10.2742	0.0239	0.3281	0.507485	10.276	0.004816	0.013263	14.2646	0.163486	12.4535	0.012963	12.2456	1.09276	14.9158	14.0355	12.3716
Xianning	28	2014	2.18143	10.0757	9.29569	2010	1	1	10.5654	0.0297	0.3273	0.553075	10.4852	0.004007	0.013805	14.3925	0.156262	12.5363	0.013555	12.5667	1.19134	14.9024	14.0608	12.3664
Xianning	28	2015	1.96859	10.065	9.38765	2010	1	1	10.627	0.0293	0.3408	0.610609	10.5147	0.003036	0.015809	14.4628	0.172957	12.7081	0.013379	12.6162	1.31022	14.9155	14.0786	12.3586
Xianning	28	2016	2.01678	10.1596	9.45814	2010	1	1	10.6926	0.0257	0.3572	0.650613	10.6218	0.002726	0.017299	14.5865	0.172849	12.8312	0.013505	12.5597	1.29818	14.926	14.0931	12.3447
Xianning	28	2017	2.01458	10.2418	9.54144	2010	1	1	10.7954	0.0277	0.359555	0.686411	10.7077	0.003512	0.016811	14.6358	0.16134	12.8115	0.010295	12.741	1.3573	14.9274	14.1156	12.3244
Xianning	28	2018	2.00695	10.3201	9.62351	2010	1	1	10.8903	0.026952	0.3763	0.705333	10.8229	0.004759	0.020981	14.7252	0.143357	12.7827	0.010013	12.8137	1.36923	14.9311	14.1376	12.2335
Chengdu	29	2004	2.55255	9.24898	8.31189	2010	1	0	9.9416	0.127562	0.4556	1.30844	9.77315	0.005451	0.00311	14.263	0.123675	12.1729	0.03333	14.8409	0.496495	16.1761	14.119	14.0648
Chengdu	29	2005	2.53266	9.33777	8.40849	2010	1	0	9.88466	0.107306	0.4987	1.2733	9.90157	0.005416	0.002809	14.4846	0.108356	12.2622	0.039482	14.7492	0.614718	16.1969	14.1209	14.1127
Chengdu	29	2006	2.60681	9.45634	8.49821	2010	1	0	10.1334	0.14719	0.4885	1.32028	10.0241	0.006126	0.0028	14.7407	0.109076	12.525	0.046583	15.2138	0.690636	16.2165	14.133	14.1466
Chengdu	29	2007	2.63187	9.60569	8.63799	2010	1	0	10.1858	0.170068	0.4768	1.23917	10.1889	0.005699	0.017394	15.0854	0.138981	13.112	0.048605	15.5478	0.720391	16.2245	14.1456	14.1966
Chengdu	29	2008	2.40376	9.65374	8.77671	2010	1	0	10.337	0.2142	0.4651	1.38676	10.3356	0.006174	0.016792	15.4377	0.135655	13.4401	0.050546	15.9384	0.767469	16.2358	14.1553	14.2574
Chengdu	29	2009	2.46725	9.77503	8.87193	2010	1	0	10.4692	0.2251	0.4959	2.19193	10.4398	0.005914	0.015416	15.6089	0.132597	13.5884	0.051709	16.1314	0.894125	16.2488	14.1625	14.3139
Chengdu	29	2010	2.42773	9.89946	9.0125	2010	1	1	10.7895	0.273796	0.5017	2.18676	10.5611	0.004892	0.013761	15.8663	0.125717	13.7926	0.053738	16.5368	0.766548	16.257	14.1697	14.3581
Chengdu	29	2011	2.32914	10.0453	9.19984	2010	1	1	10.7946	0.35732	0.4936	2.00842	10.654	0.005717	0.017137	15.9648	0.137361	13.9796	0.055631	17.0139	0.721272	16.2694	14.1795	14.5032
Chengdu	29	2012	2.35297	10.1883	9.33261	2010	1	1	10.9617	0.3687	0.4946	1.92044	10.7852	0.005497	0.0194	16.1018	0.164959	14.2997	0.058437	17.2171	0.723693	16.2779	14.1884	14.5683
Chengdu	29	2013	2.30789	10.3079	9.47155	2010	1	1	11.2473	0.3442	0.5022	1.9341	10.9775	0.011751	0.017732	16.268	0.154095	14.3978	0.059066	17.2609	0.713707	16.2904	14.1967	15.4819
Chengdu	29	2014	1.92116	10.3416	9.68868	2010	1	1	11.1565	0.3416	0.5162	1.96676	11.0541	0.012662	0.018925	16.4108	0.136608	14.4201	0.060241	17.3521	0.655482	16.3093	14.2008	14.8189
Chengdu	29	2015	1.91138	10.4186	9.77076	2010	1	1	11.2155	0.2273	0.5281	2.0341	11.1436	0.013884	0.026571	16.5023	0.155501	14.6412	0.061542	17.0162	0.643238	16.3235	14.2578	15.4946
Chengdu	29	2016	1.9297	10.4886	9.83119	2010	1	1	11.251	0.2238	0.5311	2.05493	11.2173	0.013067	0.028952	16.5855	0.142615	14.6379	0.056586	17.1201	0.684631	16.4538	14.2602	15.5252
Chengdu	29	2017	1.91733	10.5692	9.91828	2010	1	1	11.3726	0.2836	0.532085	2.0418	11.2809	0.013196	0.030317	16.6815	0.142647	14.7341	0.058433	17.489	0.676564	16.4538	14.2602	15.5965
Chengdu	29	2018	1.90323	10.6485	10.0049	2010	1	1	11.4593	0.324765	0.5412	2.04806	11.3852	0.013869	0.039768	16.7265	0.14467	14.7932	0.056929	17.7241	0.54517	16.5075	14.2602	15.6296
Xi'an	30	2004	2.71842	9.05298	8.05293	2010	1	0	9.55258	0.233608	0.4929	1.87276	9.64685	0.011428	0.001843	13.6435	0.1277	11.5854	0.055575	14.7555	0.584395	15.7965	12.9535	13.9823
Xi'an	30	2005	2.78266	9.17243	8.14902	2010	1	0	9.67659	0.248846	0.522	1.6991	9.78291	0.011396	0.001914	13.7934	0.125827	11.7206	0.07153	14.9663	0.65749	15.8193	12.9741	14.0278
Xi'an	30	2006	2.86296	9.29698	8.24512	2010	1	0	9.80306	0.224753	0.5185	1.59112	9.927	0.011604	0.001574	13.9913	0.14106	12.0327	0.068252	15.0131	0.72378	15.8346	12.9796	14.0395
Xi'an	30	2007	2.87838	9.44636	8.38913	2010	1	0	9.96829	0.231251	0.5152	1.52164	10.1272	0.011469	0.014608	14.2933	0.159577	12.4581	0.081701	15.2213	0.813806	15.8492	13.0753	14.0732
Xi'an	30	2008	2.91769	9.62951	8.55872	2010	1	0	10.1758	0.2225	0.5018	1.47753	10.3006	0.012165	0.010238	14.6352	0.144954	12.7039	0.07782	15.3992	0.870393	15.8597	13.0871	14.0844
Xi'an	30	2009	3.02199	9.85024	8.74433	2010	1	0	10.3863	0.1819	0.5392	1.64556	10.4351	0.012819	0.013755	14.8338	0.141742	12.8801	0.080878	15.4157	0.917788	15.8718	13.0828	14.1203
Xi'an	30	2010	2.87019	10.0098	8.95545	2010	1	1	10.5543	0.216865	0.522	2.03355	10.542	0.015358	0.011719	15.1282	0.142836	13.1822	0.093819	15.7657	1.0028	15.8731	13.1806	14.1546
Xi'an	30	2011	2.65437	10.1651	9.18891	2010	1	1	10.7254	0.210327	0.516	1.95769	10.6378	0.013102	0.010553	15.414	0.150697	13.5216	0.086541	15.9108	0.867479	15.8847	13.2012	14.2495
Xi'an	30	2012	2.62035	10.3084	9.34505	2010	1	1	10.8428	0.1882	0.5242	1.97779	10.7513	0.012076	0.009925	15.6031	0.180825	13.8929	0.09095	15.9215	0.954168	15.8899	13.214	14.3199
Xi'an	30	2013	2.55994	10.4073	9.4673	2010	1	1	11.0108	0.2281	0.5218	2.05228	10.9037	0.012554	0.010821	15.8031	0.155574	13.9425	0.093281	16.2263	1.03503	15.9035	13.2231	14.5006
Xi'an	30	2014	2.4962	10.494	9.57928	2010	1	1	11.0634	0.2789	0.5614	2.1076	10.8986	0.013296	0.016456	15.9191	0.136073	13.9245	0.093999	16.5448	1.06042	15.9139	13.2249	14.5057
Xi'an	30	2015	2.35844	10.4099	9.55194	2010	1	1	11.1115	0.3037	0.5955	2.364	11.054	0.01317	0.027737	16.0317	0.129068	13.9843	0.104082	16.6844	0.876876	15.9143	13.0056	14.5009
Xi'an	30	2016	2.34547	10.4809	9.62846	2010	1	1	11.1754	0.2925	0.6117	2.44242	11.1507	0.013689	0.029154	16.0589	0.126924	13.9947	0.100805	16.7224	0.814585	15.9256	12.9945	14.5046
Xi'an	30	2017	2.93987	10.4867	9.40837	2010	1	1	11.2692	0.3408	0.614871	2.26915	11.2616	0.013622	0.043331	16.1622	0.128118	14.1074	0.085997	17.0528	1.01132	15.9498	12.9945	14.5201
Xi'an	30	2018	2.91502	10.5643	9.49447	2010	1	1	11.3517	0.395604	0.6186	2.36289	11.3751	0.013524	0.04187	16.2595	0.136467	14.2678	0.077243	17.313	0.981	16.0378	12.9945	14.4896
Weinan	31	2004	3.80654	8.79951	7.46279	2010	1	0	8.43966	0.020132	0.3616	0.973355	9.26019	0.00421	0.002023	12.3407	0.27445	11.0477	0.002078	10.8171	0.38383	15.4959	13.9413	12.7446
Weinan	31	2005	3.59405	8.81937	7.54009	2010	1	0	8.65225	0.025329	0.3563	0.757314	9.37773	0.005958	0.001792	12.5914	0.261805	11.2512	0.003312	11.2789	0.334682	15.4964	13.9439	12.7293
Weinan	31	2006	3.64709	8.9161	7.62218	2010	1	0	8.76515	0.026526	0.3577	0.757848	9.51598	0.002107	0.001536	12.9145	0.240175	11.4881	0	11.4388	0.367596	15.5048	13.9552	12.734
Weinan	31	2007	3.66266	9.08557	7.78738	2010	1	0	8.96342	0.026683	0.3471	0.685414	9.69704	0.00384	0.004895	13.2687	0.272012	11.9668	0	11.6384	0.442517	15.5145	13.9893	12.7516
Weinan	31	2008	3.70155	9.30574	7.99699	2010	1	0	9.16273	0.017	0.3626	0.653144	9.95664	0.003249	0.005006	13.6288	0.275249	12.3387	0.002772	11.3306	0.681194	15.5237	14.0003	12.7579
Weinan	31	2009	3.80915	9.52164	8.18423	2010	1	0	9.3984	0.012	0.3691	0.589445	10.1099	0.003355	0.004062	13.9686	0.241306	12.5469	0.002819	11.272	0.777097	15.5327	14.0098	12.8013
Weinan	31	2010	3.6409	9.67521	8.38298	2010	1	1	9.61247	0.0143	0.3468	0.588353	10.2621	0.00291	0.00352	14.2492	0.222465	12.7463	0.002893	11.6492	0.926159	15.5384	14.0095	12.8301
Weinan	31	2011	3.36888	9.83991	8.62533	2010	1	1	9.87426	0.01092	0.3142	0.529015	10.4327	0.002574	0.003986	14.4952	0.245144	13.0893	0.002993	11.6295	0.887226	15.5466	14.016	12.8836
Weinan	31	2012	3.30324	9.99003	8.79513	2010	1	1	9.98585	0.0128	0.3147	0.539542	10.6435	0.002719	0.004518	14.701	0.273902	13.406	0.002996	11.9	0.923055	15.5473	14.025	12.8942
Weinan	31	2013	3.19418	10.0926	8.93129	2010	1	1	10.0718	0.0112	0.299	0.538185	10.6305	0.002503	0.006132	14.8302	0.241328	13.4086	0.003019	11.9235	1.00663	15.5556	14.0363	13.0626
Weinan	31	2014	3.13159	10.1934	9.05181	2010	1	1	10.1915	0.01	0.3268	0.5699	10.6776	0.003099	0.008677	14.8919	0.214177	13.351	0.002672	11.8613	1.15637	15.5408	14.045	13.0584
Weinan	31	2015	2.92613	10.1453	9.07165	2010	1	1	10.2202	0.0072	0.3526	0.626647	10.7315	0.002996	0.007795	15.0246	0.202198	13.4261	0.00291	11.5664	1.34657	15.5324	14.0449	13.0478
Weinan	31	2016	2.91928	10.2214	9.15006	2010	1	1	10.2307	0.0081	0.3887	0.695509	10.8407	0.002971	0.007844	15.0754	0.201569	13.4738	0.002926	11.7058	1.50042	15.5331	14.0466	13.0562
Weinan	31	2017	2.69892	10.2666	9.27379	2010	1	1	10.3319	0.0081	0.392935	0.648897	10.9278	0.002633	0.006884	15.2208	0.192241	13.5717	0.00293	11.8002	1.65465	15.5318	14.0466	13.0644
Weinan	31	2018	2.67121	10.346	9.36349	2010	1	1	10.4045	0.008388	0.4122	0.657981	11.0117	0.002627	0.006625	15.3106	0.184204	13.6189	0.00302	11.9068	1.76909	15.5136	14.0545	13.0848
Ningbo	32	2004	2.26304	9.67294	8.85623	2010	1	0	10.5758	1.00164	0.3727	1.15086	10.159	0.007693	0.002936	14.5854	0.121207	12.4751	0.017446	16.8889	0.507714	15.5251	15.4095	13.4751
Ningbo	32	2005	2.22715	9.76388	8.96316	2010	1	0	10.6955	1.10785	0.3983	1.20842	10.2766	0.007577	0.003617	14.7892	0.118082	12.6529	0.019858	17.1163	0.545584	15.5324	15.4167	13.6052
Ningbo	32	2006	2.22381	9.88705	9.08783	2010	1	0	10.8486	1.17093	0.4006	1.29677	10.2733	0.008022	0.004008	14.8895	0.126393	12.8211	0.021637	17.3317	0.522803	15.5391	15.4247	13.7686
Ningbo	32	2007	2.22187	10.0138	9.21543	2010	1	0	11.0984	1.25123	0.4031	1.37872	10.402	0.008377	0.041095	15.1267	0.159174	13.2889	0.022335	17.5762	0.465075	15.5464	15.4346	13.8617
Ningbo	32	2008	2.20052	10.1344	9.34575	2010	1	0	11.1562	1.189	0.4036	1.43047	10.4867	0.010216	0.035298	15.2958	0.1528	13.4171	0.022961	17.6684	0.435979	15.5526	15.4428	13.952
Ningbo	32	2009	2.15465	10.2123	9.4447	2010	1	0	11.014	0.9595	0.412	1.78225	10.5748	0.010364	0.033528	15.437	0.152365	13.5556	0.023659	17.5422	0.462942	15.5578	15.4491	14.0952
Ningbo	32	2010	2.11528	10.3145	9.56528	2010	1	1	11.1472	1.08715	0.4015	1.8234	10.68	0.009867	0.036863	15.6085	0.148605	13.702	0.024529	17.8432	0.424808	15.5631	15.4553	14.1533
Ningbo	32	2011	2.07779	10.4435	9.71221	2010	1	1	11.2838	1.04704	0.4051	1.76208	10.8149	0.01119	0.037501	15.8314	0.156743	13.9782	0.025056	17.9656	0.393697	15.5671	15.4624	14.3567
Ningbo	32	2012	2.05916	10.5465	9.82417	2010	1	1	11.3648	0.9261	0.4249	1.7168	10.9377	0.014208	0.039119	15.9299	0.171049	14.1641	0.025162	17.9257	0.440798	15.5694	15.4682	14.3734
Ningbo	32	2013	2.02868	10.6372	9.92984	2010	1	1	11.7192	0.8719	0.4364	1.75249	11.0533	0.011932	0.039979	16.0561	0.157973	14.2108	0.025673	17.9452	0.480154	15.5737	15.473	14.3543
Ningbo	32	2014	1.81835	10.6955	10.0975	2010	1	1	11.4964	0.8451	0.4407	1.78845	11.1595	0.011509	0.042785	16.119	0.159487	14.2832	0.02584	17.9793	0.52422	15.5799	15.4802	14.3561
Ningbo	32	2015	1.80785	10.7759	10.1837	2010	1	1	11.5364	0.781	0.4524	1.87002	11.2251	0.011957	0.037768	16.3433	0.152219	14.4609	0.026556	17.9507	0.563068	15.5846	15.483	14.3273
Ningbo	32	2016	1.80456	10.8505	10.2602	2010	1	1	11.6142	0.7256	0.4523	1.81969	11.3345	0.011867	0.043919	16.3722	0.153863	14.5005	0.026253	17.9591	0.571162	15.5921	15.5837	14.2333
Ningbo	32	2017	1.80286	10.9269	10.3376	2010	1	1	11.7277	0.77	0.448768	1.74001	11.4263	0.011256	0.041676	16.4621	0.152137	14.5791	0.026152	18.1434	0.508997	15.6021	15.5922	14.2935
Ningbo	32	2018	1.78795	11.0043	10.4233	2010	1	1	11.7951	0.80055	0.459	1.79993	11.5359	0.010176	0.049096	16.5844	0.140238	14.62	0.024845	18.2701	0.48504	15.6122	15.6089	14.2265
Wenzhou	33	2004	2.85827	9.78284	8.73263	2010	1	0	9.84406	0.352181	0.3862	1.09392	9.88207	0.004288	0.006459	13.6329	0.286368	12.3824	0.006075	15.4128	0.361707	15.8253	14.8383	13.576
Wenzhou	33	2005	2.89335	9.89369	8.83127	2010	1	0	9.9681	0.398875	0.4163	1.07188	9.98443	0.004027	0.007062	13.7471	0.287427	12.5003	0.006657	15.6667	0.339592	15.8308	14.8491	13.6257
Wenzhou	33	2006	2.87896	9.9858	8.92838	2010	1	0	10.1019	0.429331	0.4166	1.20032	10.0442	0.00417	0.005942	14.178	0.230486	12.7104	0.00751	15.881	0.35132	15.839	14.8723	13.7643
Wenzhou	33	2007	2.79385	10.0859	9.05847	2010	1	0	10.2537	0.431515	0.4263	1.26044	10.1656	0.003987	0.023521	14.3864	0.265315	13.0596	0.008376	16.0472	0.341391	15.8497	14.892	13.8327
Wenzhou	33	2008	2.41324	10.0367	9.15578	2010	1	0	10.3595	0.4011	0.4376	1.36332	10.2954	0.004004	0.022404	14.5559	0.275404	13.2663	0.009219	16.09	0.312852	15.8593	14.9085	13.8473
Wenzhou	33	2009	2.42247	10.1051	9.22029	2010	1	0	10.3917	0.3589	0.4482	1.77525	10.4309	0.003976	0.02263	14.738	0.272672	13.4385	0.009529	16.0206	0.331485	15.8685	14.9208	13.8891
Wenzhou	33	2010	2.387	10.2128	9.34277	2010	1	1	10.5283	0.395657	0.4437	1.88602	10.5349	0.003644	0.021459	14.9494	0.255294	13.5841	0.009474	16.2642	0.31657	15.8783	14.9282	13.8917
Wenzhou	33	2011	2.39742	10.3656	9.49122	2010	1	1	10.672	0.407729	0.4534	1.87068	10.6536	0.003309	0.019761	15.1251	0.252715	13.7496	0.009396	16.4502	0.51236	15.893	14.9044	13.9226
Wenzhou	33	2012	2.36565	10.458	9.59689	2010	1	1	10.5992	0.3516	0.4639	1.864	10.7834	0.003179	0.02193	15.1708	0.267252	13.8512	0.009566	16.3728	0.575152	15.8952	14.9115	13.9244
Wenzhou	33	2013	2.33741	10.5414	9.6924	2010	1	1	10.812	0.3188	0.4678	1.77137	10.9271	0.003126	0.022813	15.2925	0.265676	13.967	0.009806	16.3622	0.653909	15.9039	14.9181	13.8451
Wenzhou	33	2014	2.08879	10.6093	9.87272	2010	1	1	10.7604	0.2967	0.5009	1.67873	11.0004	0.003225	0.023116	15.4027	0.255603	14.0385	0.01003	16.3622	0.709454	15.9119	14.9284	13.8613
Wenzhou	33	2015	2.07328	10.6925	9.96341	2010	1	1	10.8354	0.2626	0.534	1.62993	11.0731	0.003463	0.021065	15.555	0.259696	14.2067	0.010329	16.3111	0.748447	15.9089	14.9303	13.8791
Wenzhou	33	2016	2.07897	10.7745	10.0426	2010	1	1	10.9291	0.2354	0.5617	1.5704	11.1572	0.003843	0.020113	15.7128	0.24363	14.3006	0.010544	16.301	0.765596	15.9175	15.1968	13.8605
Wenzhou	33	2017	2.06194	10.8564	10.1328	2010	1	1	10.9828	0.2445	0.576049	1.58994	11.2369	0.003825	0.020696	15.8458	0.235214	14.3985	0.010755	16.398	0.772137	15.9252	15.2018	13.9904
Wenzhou	33	2018	2.04152	10.9348	10.2211	2010	1	1	11.083	0.251563	0.5802	1.66004	11.3246	0.004005	0.020882	15.9836	0.216206	14.452	0.010716	16.5308	0.752053	15.9302	15.2018	13.8865
Taizhou	34	2004	2.68192	9.68738	8.70085	2010	1	0	9.96067	0.33771	0.3332	0.794773	10.1219	0.003295	0.007862	13.5817	0.251242	12.2004	0.002765	15.1928	0.408101	15.531	14.1944	12.8424
Taizhou	34	2005	2.73778	9.81537	8.80822	2010	1	0	10.0185	0.411159	0.3922	0.834498	10.3443	0.003519	0.00649	13.6887	0.253911	12.3179	0.003227	15.4539	0.429487	15.538	14.1951	12.9331
Taizhou	34	2006	2.70806	9.90114	8.9049	2010	1	0	10.1669	0.459442	0.393	0.884777	10.3718	0.003831	0.006184	13.8547	0.243329	12.4414	0.003733	15.721	0.426252	15.5466	14.1987	12.9685
Taizhou	34	2007	2.67015	10.0099	9.02774	2010	1	0	10.3211	0.490014	0.3955	0.915903	10.4152	0.004153	0.025492	14.054	0.262102	12.7149	0.004269	15.9482	0.422597	15.5549	14.2032	13.1226
Taizhou	34	2008	2.47691	10.0318	9.12478	2010	1	0	10.4451	0.4882	0.4041	0.963267	10.4379	0.004583	0.026441	14.246	0.253933	12.8754	0.004748	16.0768	0.386501	15.5631	14.2031	13.2739
Taizhou	34	2009	2.44143	10.1035	9.21094	2010	1	0	10.477	0.4028	0.4168	1.23407	10.5138	0.004631	0.026095	14.3806	0.255511	13.0161	0.005042	15.9219	0.408782	15.5707	14.2024	13.373
Taizhou	34	2010	2.40665	10.2114	9.33318	2010	1	1	10.6255	0.47438	0.4169	1.25938	10.6106	0.004545	0.025853	14.6164	0.231496	13.1532	0.005102	16.2588	0.391617	15.5788	14.1997	13.4557
Taizhou	34	2011	2.32606	10.3252	9.48098	2010	1	1	10.7366	0.480979	0.4264	1.26007	10.6501	0.004665	0.021249	14.7921	0.234674	13.3425	0.005271	16.3994	0.365889	15.585	14.2349	13.6683
Taizhou	34	2012	2.3326	10.4335	9.58651	2010	1	1	10.7894	0.4471	0.4434	1.29977	10.7581	0.004978	0.027414	14.873	0.256922	13.5141	0.005268	16.3818	0.426811	15.5922	14.2336	13.783
Taizhou	34	2013	2.29679	10.5197	9.68819	2010	1	1	10.8797	0.4299	0.4517	1.3764	10.8316	0.004239	0.026834	15.0065	0.23585	13.5619	0.00539	16.4222	0.478181	15.5972	14.2303	13.8383
Taizhou	34	2014	2.05366	10.5907	9.87107	2010	1	1	10.9368	0.4004	0.4702	1.45016	10.9122	0.003689	0.026409	15.1278	0.225798	13.6397	0.005465	16.4228	0.521328	15.6024	14.2289	13.8872
Taizhou	34	2015	2.03844	10.6751	9.96293	2010	1	1	10.9839	0.3709	0.4942	1.52781	10.9546	0.003806	0.036536	15.3355	0.215717	13.8017	0.005618	16.3942	0.561651	15.6031	14.2216	13.8265
Taizhou	34	2016	2.036	10.7613	10.0503	2010	1	1	11.0711	0.3384	0.4998	1.47715	11.0793	0.003718	0.022406	15.4533	0.210864	13.8968	0.005699	16.3952	0.582926	15.6075	14.221	13.7551
Taizhou	34	2017	2.02507	10.8469	10.1413	2010	1	1	11.1837	0.3586	0.497147	1.45086	11.168	0.004214	0.024368	15.5438	0.217752	14.0194	0.005754	16.5715	0.573869	15.6131	14.2143	13.8277
Taizhou	34	2018	2.01603	10.9278	10.2267	2010	1	1	11.284	0.358241	0.498	1.49524	11.2603	0.004511	0.025949	15.6931	0.205758	14.112	0.005817	16.6756	0.555347	15.6162	14.2075	13.7637
Changsha	35	2004	2.55597	9.30828	8.36985	2010	1	0	9.80012	0.179172	0.4628	1.57671	9.84927	0.008815	0.002997	13.821	0.119683	11.6981	0.05397	14.5243	0.589203	15.6244	14.1597	13.4388
Changsha	35	2005	2.53342	9.42819	8.49862	2010	1	0	10.0845	0.143016	0.5025	1.31903	9.97586	0.007892	0.002622	14.1011	0.104214	11.8398	0.063518	14.5919	0.57993	15.6415	14.1565	13.5004
Changsha	35	2006	2.46312	9.54137	8.63994	2010	1	0	10.2393	0.129882	0.4918	1.35873	10.1112	0.007555	0.002355	14.3295	0.10038	12.0307	0.066265	14.6642	0.6058	15.6577	14.1539	13.5554
Changsha	35	2007	2.44245	9.68987	8.79687	2010	1	0	10.4256	0.14141	0.487	1.32649	10.2388	0.005982	0.034337	14.5956	0.143798	12.6563	0.071277	14.946	0.659823	15.6677	14.1525	13.6124
Changsha	35	2008	2.23554	9.79205	8.98757	2010	1	0	10.7313	0.1196	0.4203	1.17171	10.3683	0.006811	0.036648	14.7732	0.14919	12.8706	0.07501	15.0938	0.624239	15.6798	14.1491	13.6724
Changsha	35	2009	2.14567	9.91532	9.15186	2010	1	0	10.9441	0.0751	0.4464	1.38881	10.4599	0.00707	0.034327	14.96	0.15005	13.0632	0.077191	14.8498	0.652051	15.6898	14.1452	13.8198
Changsha	35	2010	2.03587	10.0351	9.3242	2010	1	1	11.1041	0.090667	0.4196	1.39732	10.5542	0.006336	0.033043	15.2101	0.133719	13.1981	0.077905	15.232	0.702118	15.691	14.1401	13.9159
Changsha	35	2011	1.97381	10.183	9.50309	2010	1	1	11.2839	0.086116	0.3958	1.3318	10.7031	0.008341	0.029613	15.4659	0.138927	13.4921	0.078703	15.3923	0.624673	15.6974	14.1857	14.0136
Changsha	35	2012	1.92145	10.3185	9.66543	2010	1	1	11.4065	0.0857	0.3961	1.29176	10.8377	0.008893	0.02681	15.6475	0.186794	13.9697	0.079197	15.5179	0.626877	15.7035	14.1808	14.0306
Changsha	35	2013	1.7076	10.4241	9.88903	2010	1	1	11.5889	0.0857	0.407	1.30628	10.9399	0.009166	0.028817	15.764	0.169194	13.9873	0.086519	15.6285	0.64215	15.7068	14.1746	14.0802
Changsha	35	2014	1.69525	10.514	9.98613	2010	1	1	11.5869	0.0986	0.4181	1.32112	11.0324	0.008797	0.027988	15.8979	0.157126	14.0472	0.081548	15.8592	0.694681	15.7197	14.1704	14.0916
Changsha	35	2015	1.69319	10.5957	10.069	2010	1	1	11.6565	0.0949	0.4506	1.44159	11.1164	0.004999	0.026133	16.0401	0.156209	14.1836	0.083691	15.9041	0.747732	15.733	14.1607	14.0814
Changsha	35	2016	1.70127	10.6758	10.1444	2010	1	1	11.729	0.0798	0.478	1.47633	11.2617	0.005779	0.023632	16.1587	0.150538	14.2652	0.084773	15.8256	0.715334	15.7557	14.152	14.0056
Changsha	35	2017	1.71594	10.7568	10.2168	2010	1	1	11.7845	0.0919	0.505165	1.56523	11.3526	0.005501	0.024794	16.2858	0.149891	14.388	0.086116	16.0541	0.741938	15.7739	14.1376	14.0251
Changsha	35	2018	1.70936	10.8355	10.2994	2010	1	1	11.8271	0.11645	0.5475	1.66865	11.4435	0.00506	0.027819	16.3811	0.149602	14.4813	0.096523	16.366	0.767097	15.8018	14.123	13.9932
Zhuzhou	36	2004	2.84611	9.21642	8.17047	2010	1	0	9.44423	0.107943	0.3665	0.509639	9.6096	0.006196	0.002015	12.8779	0.133409	10.8636	0.014458	13.0989	0.306555	15.1264	13.7785	12.556
Zhuzhou	36	2005	2.83801	9.32634	8.28324	2010	1	0	9.5817	0.106385	0.3607	0.43252	9.71555	0.006364	0.001903	13.0223	0.128994	10.9743	0.017463	13.2314	0.30652	15.1298	13.7768	12.6119
Zhuzhou	36	2006	2.85273	9.42988	8.3816	2010	1	0	9.71269	0.12739	0.3601	0.407425	9.84007	0.006515	0.001536	13.183	0.140547	11.2208	0.017923	13.5555	0.335798	15.1423	13.7749	12.6182
Zhuzhou	36	2007	2.87546	9.58209	8.52587	2010	1	0	9.92265	0.10455	0.3439	0.380973	10.0285	0.006759	0.015617	13.4937	0.163545	11.683	0.014536	13.574	0.384237	15.1514	13.7734	12.6411
Zhuzhou	36	2008	2.72589	9.67477	8.67197	2010	1	0	10.109	0.0877	0.3327	0.384078	10.1732	0.006629	0.018864	13.7559	0.168147	11.973	0.015969	13.5891	0.427061	15.1585	13.7719	12.6638
Zhuzhou	36	2009	2.68118	9.76612	8.77986	2010	1	0	10.2233	0.0773	0.3481	0.473247	10.2829	0.006826	0.022225	14.0152	0.154008	12.1444	0.019309	13.5822	0.549298	15.1578	13.7699	12.7168
Zhuzhou	36	2010	2.56503	9.88548	8.94351	2010	1	1	10.4224	0.078341	0.3252	0.431701	10.4147	0.006261	0.013366	14.2664	0.140582	12.3045	0.017612	13.8147	0.633867	15.1772	13.7656	12.7807
Zhuzhou	36	2011	2.42635	10.0272	9.14078	2010	1	1	10.6074	0.076976	0.3103	0.428623	10.5585	0.005269	0.162729	14.4673	0.136877	12.4786	0.018188	14.0012	0.542776	15.1801	13.7632	12.9156
Zhuzhou	36	2012	2.36203	10.1626	9.30309	2010	1	1	10.7196	0.077	0.3144	0.461236	10.6762	0.005149	0.013357	14.6497	0.187167	12.9739	0.018407	14.1206	0.598106	15.1913	13.7558	12.9528
Zhuzhou	36	2013	2.22327	10.2646	9.4656	2010	1	1	10.7942	0.0816	0.3196	0.481308	10.7434	0.005361	0.014806	14.77	0.144131	12.833	0.01852	14.2792	0.772189	15.2008	13.7494	13.0281
Zhuzhou	36	2014	2.1814	10.3526	9.57262	2010	1	1	10.9104	0.0796	0.3304	0.513309	10.8616	0.005017	0.015036	14.8872	0.14168	12.933	0.022542	14.3575	0.850108	15.192	13.7462	13.0236
Zhuzhou	36	2015	2.17286	10.4334	9.65739	2010	1	1	10.9795	0.0663	0.3505	0.497871	10.961	0.004706	0.021828	15.0686	0.121378	12.9597	0.02054	14.2527	0.831699	15.2091	13.738	13.0492
Zhuzhou	36	2016	2.17672	10.514	9.73619	2010	1	1	11.0362	0.0469	0.391	0.536655	10.9924	0.005578	0.016307	15.2148	0.131554	13.1865	0.023264	13.9707	0.942674	15.2123	13.7321	13.0311
Zhuzhou	36	2017	2.16941	10.5913	9.81684	2010	1	1	11.0501	0.0562	0.449156	0.622407	11.0255	0.005907	0.026847	15.3131	0.121816	13.2078	0.022085	14.1675	1.03662	15.2083	13.7102	13.0029
Zhuzhou	36	2018	2.15531	10.6659	9.89792	2010	1	1	11.0889	0.06899	0.4928	0.697183	11.2507	0.003973	0.038634	15.3334	0.131934	13.308	0.023169	14.4119	1.06639	15.2085	13.699	12.9064
Hengyang	37	2004	2.29734	8.98193	8.15018	2010	1	0	9.01238	0.037144	0.3898	0.506295	9.39394	0.004866	0.001999	12.8756	0.189361	11.2115	0.005306	12.213	0.250425	15.7881	13.5308	12.9242
Hengyang	37	2005	2.21497	9.04664	8.2514	2010	1	0	9.09369	0.047101	0.3656	0.475236	9.54159	0.004473	0.001821	13.1467	0.167798	11.3617	0.005279	12.5365	0.272609	15.7932	13.5304	12.9591
Hengyang	37	2006	2.21759	9.15462	8.3582	2010	1	0	9.21602	0.069222	0.3599	0.441621	9.65225	0.004919	0.002003	13.4031	0.157118	11.5523	0.005251	13.0503	0.264343	15.7986	13.5293	12.9838
Hengyang	37	2007	2.24383	9.302	8.49382	2010	1	0	9.41181	0.07911	0.3651	0.404698	9.88914	0.004973	0.005969	13.7002	0.168366	11.9185	0.005238	13.3838	0.277632	15.8018	13.5474	12.9838
Hengyang	37	2008	2.21115	9.42706	8.63355	2010	1	0	9.60629	0.0746	0.3519	0.362773	10.0517	0.004927	0.00566	13.9915	0.20189	12.3915	0.005363	13.5226	0.305762	15.8049	13.5526	13.047
Hengyang	37	2009	2.19867	9.54044	8.75258	2010	1	0	9.7584	0.0459	0.3657	0.392161	10.1422	0.004883	0.005311	14.2253	0.17845	12.5018	0.012096	13.1922	0.409681	15.8167	13.5789	13.1242
Hengyang	37	2010	2.16551	9.65727	8.88461	2010	1	1	9.92422	0.037542	0.3592	0.373649	10.2261	0.004437	0.005937	14.5543	0.141699	12.6002	0.011936	13.1867	0.451406	15.8844	13.5776	13.1556
Hengyang	37	2011	2.1004	9.79065	9.04853	2010	1	1	10.0954	0.046844	0.3463	0.35263	10.3399	0.005193	0.004788	14.7708	0.140971	12.8116	0.014831	13.6078	0.462891	15.8907	13.5772	13.2242
Hengyang	37	2012	2.01458	9.92231	9.2219	2010	1	1	10.2131	0.065	0.3501	0.355381	10.4206	0.007328	0.004928	14.9283	0.184101	13.2361	0.015677	14.0568	0.455521	15.8952	13.5747	13.2463
Hengyang	37	2013	1.87748	10.0122	9.38227	2010	1	1	10.2256	0.0518	0.3649	0.394086	10.5012	0.007511	0.005274	15.1083	0.159921	13.2752	0.012905	13.9321	0.66252	15.8772	13.5734	13.2673
Hengyang	37	2014	1.84036	10.1011	9.49115	2010	1	1	10.4023	0.0754	0.3828	0.398717	10.6051	0.005734	0.004771	15.2338	0.152986	13.3563	0.013299	14.4077	0.737316	15.8843	13.5722	13.2429
Hengyang	37	2015	1.84042	10.1855	9.57547	2010	1	1	10.4784	0.075	0.4016	0.423147	10.714	0.005678	0.004278	15.4086	0.153968	13.5376	0.01364	14.4839	0.81717	15.894	13.5671	13.2002
Hengyang	37	2016	1.84888	10.2698	9.65522	2010	1	1	10.5718	0.0622	0.4338	0.457474	10.835	0.00522	0.003974	15.5008	0.16254	13.684	0.014699	14.3892	0.799919	15.904	13.5671	13.1903
Hengyang	37	2017	1.85746	10.3514	9.73217	2010	1	1	10.6046	0.1037	0.506575	0.556388	10.9288	0.005585	0.006109	15.484	0.171565	13.7212	0.019883	14.9243	0.895373	15.8952	13.5671	13.1638
Hengyang	37	2018	1.84882	10.4265	9.81192	2010	1	1	10.6493	0.091344	0.5533	0.604091	11.0402	0.005064	0.008333	15.486	0.167174	13.6973	0.020817	14.8388	0.947228	15.8956	13.5671	13.0443
Yueyang	38	2004	3.33813	9.31794	8.11253	2010	1	0	9.37042	0.041956	0.3474	0.468399	9.41533	0.007896	0.001735	12.9542	0.173229	11.201	0.005777	12.4199	0.25893	15.482	13.6772	12.6854
Yueyang	38	2005	3.03903	9.30383	8.19229	2010	1	0	9.43604	0.035358	0.3367	0.423711	9.50734	0.008102	0.001659	13.0863	0.169798	11.3132	0.005951	12.3215	0.304854	15.4866	13.6826	12.672
Yueyang	38	2006	3.02528	9.36956	8.26256	2010	1	0	9.57018	0.031791	0.3381	0.362557	9.64604	0.006845	0.002061	13.3155	0.160398	11.4854	0.006235	12.3595	0.325916	15.4995	13.6898	12.6248
Yueyang	38	2007	3.14551	9.51805	8.37208	2010	1	0	9.7869	0.01957	0.3211	0.297847	9.82942	0.003618	0.013111	13.6492	0.193989	12.0092	0.007685	12.0964	0.348846	15.5073	13.7294	12.8636
Yueyang	38	2008	2.89917	9.54288	8.47845	2010	1	0	9.97161	0.0189	0.3109	0.26119	9.91736	0.005009	0.009481	14.1164	0.159584	12.2812	0.008836	12.2487	0.390667	15.523	13.7414	12.9146
Yueyang	38	2009	2.93633	9.66014	8.58298	2010	1	0	10.1081	0.0172	0.3405	0.285132	9.98971	0.003582	0.010128	14.2533	0.157683	12.4062	0.006441	12.2935	0.486929	15.5359	13.747	13.0485
Yueyang	38	2010	2.89112	9.75915	8.69751	2010	1	1	10.2439	0.016938	0.318	0.284004	10.1498	0.003931	0.009177	14.4867	0.137337	12.5014	0.006515	12.4713	0.537185	15.5483	13.7467	13.218
Yueyang	38	2011	2.78359	9.88736	8.86362	2010	1	1	10.4525	0.0133	0.3007	0.265918	10.3394	0.004771	0.01189	14.5373	0.160398	12.7072	0.006617	12.4397	0.47591	15.5546	13.7504	13.0993
Yueyang	38	2012	2.65563	10.0038	9.02715	2010	1	1	10.5958	0.0167	0.328	0.263773	10.3416	0.004813	0.012487	14.6692	0.20537	13.0862	0.006894	12.8128	0.484586	15.5612	13.7515	13.1001
Yueyang	38	2013	2.13424	9.96143	9.20332	2010	1	1	10.6803	0.0164	0.339	0.275663	10.5548	0.006519	0.01159	14.8451	0.173361	13.0927	0.007181	12.8971	0.609873	15.5383	13.7922	13.1787
Yueyang	38	2014	2.09013	10.0485	9.31127	2010	1	1	10.7761	0.0182	0.3533	0.2892	10.6348	0.006141	0.011184	14.9666	0.159372	13.1301	0.008646	13.0948	0.670626	15.5442	13.7504	13.1623
Yueyang	38	2015	2.08436	10.1347	9.40022	2010	1	1	10.848	0.0245	0.3888	0.309907	10.7311	0.006104	0.00974	15.1394	0.140405	13.1762	0.007758	13.4673	0.746535	15.5461	13.787	13.0888
Yueyang	38	2016	2.0997	10.2236	9.48182	2010	1	1	10.912	0.0318	0.4147	0.326581	10.7998	0.005977	0.01268	15.2765	0.131218	13.2456	0.007918	13.8025	0.704453	15.5569	13.7851	13.0584
Yueyang	38	2017	2.10368	10.3093	9.56556	2010	1	1	10.9089	0.0492	0.471434	0.419031	10.9131	0.007338	0.011156	15.4028	0.132912	13.3848	0.008557	14.2445	0.844157	15.5511	13.7747	12.9716
Yueyang	38	2018	2.09018	10.3867	9.64943	2010	1	1	10.9881	0.060492	0.4886	0.479001	10.9883	0.006711	0.015651	15.4865	0.129086	13.4393	0.008793	14.5398	0.853914	15.5537	13.7642	12.9316
Bangzhou	39	2004	2.70338	9.05567	8.06117	2010	1	0	9.13281	0.072464	0.3854	0.376882	9.53341	0.004449	0.002	12.9142	0.199639	11.303	0.00294	12.5648	0.399098	15.3366	13.6566	12.4619
Bangzhou	39	2005	2.73752	9.169	8.16195	2010	1	0	9.31227	0.044457	0.3495	0.328457	9.66941	0.004918	0.001924	13.1118	0.193204	11.4678	0.00389	12.2661	0.40152	15.3435	13.6679	12.3901
Bangzhou	39	2006	2.90178	9.26918	8.20385	2010	1	0	9.43484	0.040957	0.35	0.327515	9.75334	0.004964	0.002159	13.3414	0.173369	11.589	0.004271	12.3181	0.402482	15.3481	13.6701	12.4025
Bangzhou	39	2007	3.23932	9.42809	8.25273	2010	1	0	9.6065	0.054986	0.3415	0.308969	9.95917	0.004991	0.014544	13.565	0.203703	11.9739	0.00443	12.7874	0.3825	15.3554	13.6799	12.3876
Bangzhou	39	2008	3.04413	9.43244	8.31923	2010	1	0	9.72125	0.0535	0.348	0.306136	10.075	0.00494	0.014596	13.7998	0.211525	12.2463	0.005477	12.8809	0.408523	15.3652	13.6913	12.5117
Bangzhou	39	2009	3.03762	9.52712	8.41605	2010	1	0	9.85529	0.0448	0.373	0.373259	10.1818	0.005209	0.014663	14.0878	0.197458	12.4655	0.004247	12.8419	0.637085	15.3712	13.7021	12.5422
Bangzhou	39	2010	2.94642	9.63835	8.55776	2010	1	1	10.0864	0.061271	0.3333	0.341206	10.3044	0.00504	0.014445	14.2927	0.197012	12.6682	0.004065	13.4042	0.688163	15.4291	13.7147	12.5759
Bangzhou	39	2011	2.826	9.77599	8.73713	2010	1	1	10.2855	0.074922	0.3117	0.340573	10.4581	0.005368	0.013531	14.6034	0.191216	12.9491	0.004068	13.8242	0.750934	15.4379	13.7223	12.6549
Bangzhou	39	2012	2.70105	9.90429	8.91065	2010	1	1	10.3996	0.1156	0.3172	0.369347	10.5439	0.005804	0.014084	14.7264	0.226213	13.2401	0.004108	14.377	0.723931	15.4444	13.7267	12.7396
Bangzhou	39	2013	2.23215	9.98202	9.17906	2010	1	1	10.4018	0.1392	0.3264	0.392626	10.6163	0.005755	0.013169	14.9227	0.199498	13.3108	0.00425	14.6686	0.87454	15.4489	13.73	12.7966
Bangzhou	39	2014	2.18997	10.0699	9.286	2010	1	1	10.5966	0.1493	0.3367	0.416731	10.6163	0.006245	0.012686	15.0728	0.183243	13.3758	0.004615	14.8439	0.969017	15.4619	13.7386	12.8086
Bangzhou	39	2015	2.16794	10.1478	9.37399	2010	1	1	10.6615	0.0871	0.3558	0.470018	10.8013	0.00644	0.012092	15.1474	0.171962	13.3869	0.00463	14.377	1.07799	15.48	13.7407	12.7915
Bangzhou	39	2016	2.17388	10.2303	9.45376	2010	1	1	10.7513	0.0817	0.3813	0.481766	10.9252	0.006502	0.012199	15.2119	0.173445	13.46	0.004908	14.4037	1.05591	15.4917	13.7429	12.7916
Bangzhou	39	2017	2.16972	10.3091	9.53452	2010	1	1	10.7393	0.1206	0.446164	0.571424	11.0157	0.007026	0.010969	15.1959	0.180278	13.4826	0.005252	14.7816	1.20655	15.4899	13.7429	12.8025
Bangzhou	39	2018	2.15781	10.3861	9.61701	2010	1	1	10.8294	0.130555	0.4652	0.58037	11.0878	0.007115	0.018745	15.2441	0.171208	13.4793	0.005568	14.9542	1.21853	15.4932	13.7536	12.779
Zhuhai	40	2004	3.03356	9.81722	8.70748	2011	1	0	11.0815	3.30359	0.3939	0.763711	9.9078	0.012915	0.00841	13.14	0.134362	11.1328	0.008356	16.7085	0.329126	13.6667	13.5669	12.9307
Zhuhai	40	2005	3.02	9.84734	8.82	2011	1	0	10.7207	3.28236	0.4354	0.668239	9.98293	0.012782	0.009498	13.2668	0.142708	11.3198	0.06204	16.8525	0.344138	13.7057	13.5694	13.1007
Zhuhai	40	2006	2.89	9.77968	8.83	2011	1	0	10.8626	3.4996	0.4187	0.610804	10.0763	0.012345	0.007088	13.4658	0.13591	11.4701	0.071189	17.08	0.343934	13.739	13.5702	13.1625
Zhuhai	40	2007	2.70012	9.92894	8.93564	2011	1	0	11.0299	3.38502	0.4189	0.627714	10.1891	0.012878	0.025117	13.627	0.200493	12.02	0.082676	17.2275	0.385139	13.7714	13.5676	13.1904
Zhuhai	40	2008	2.61085	9.94987	8.99019	2011	1	0	11.1212	3.2799	0.4238	0.754616	10.2794	0.01325	0.028415	13.87	0.191993	12.2197	0.090367	17.298	0.375295	13.8103	13.5656	13.2334
Zhuhai	40	2009	2.6729	10.0371	9.05392	2011	1	0	11.1547	2.4624	0.4485	1.02289	10.366	0.01257	0.032809	14.0085	0.191606	12.3562	0.098942	17.0572	0.395225	13.8417	13.5618	13.2846
Zhuhai	40	2010	2.49154	10.1418	9.22888	2011	1	0	11.2985	2.43585	0.4255	1.21839	10.446	0.011935	0.034243	14.3248	0.156059	12.4673	0.103294	17.1978	0.414982	13.8618	13.5783	13.3559
Zhuhai	40	2011	2.42294	10.2657	9.38074	2011	1	1	11.4053	2.3745	0.4299	1.16604	10.6227	0.010514	0.038583	14.4593	0.165737	12.662	0.110332	17.3229	0.453678	13.8738	13.5683	13.415
Zhuhai	40	2012	2.46119	10.4036	9.50296	2011	1	1	11.4666	1.9175	0.4578	1.16409	10.789	0.010637	0.041617	14.5679	0.206681	12.9913	0.115578	17.1771	0.523765	13.8794	13.5658	13.3909
Zhuhai	40	2013	2.4347	10.5016	9.61181	2011	1	1	11.935	2.0233	0.4633	1.18639	10.9374	0.010103	0.04813	14.7399	0.202675	13.1437	0.117049	17.3311	0.578025	13.898	13.5606	13.5225
Zhuhai	40	2014	1.91833	10.4713	9.81982	2011	1	1	11.666	1.809	0.4737	1.29939	11.0442	0.010052	0.045374	14.8304	0.177918	13.1039	0.119782	17.3353	0.607884	13.9126	13.5567	13.5316
Zhuhai	40	2015	1.86844	10.5538	9.92868	2011	1	1	11.7337	1.4625	0.4804	1.41222	11.1266	0.009867	0.073649	15.1733	0.13601	13.1783	0.117386	17.204	0.385612	13.9329	13.5466	13.5181
Zhuhai	40	2016	1.85839	10.6581	10.0384	2011	1	1	11.8097	1.237	0.4954	1.75874	11.2243	0.009747	0.084466	15.2438	0.137251	13.2579	0.116419	17.1312	0.624224	13.9534	13.5411	13.5025
Zhuhai	40	2017	1.99292	10.7542	10.0646	2011	1	1	11.9544	1.1173	0.501	1.7572	11.3024	0.00923	0.09173	15.4126	0.150279	13.5174	0.115108	17.213	0.621274	13.9884	13.5278	13.5437
Zhuhai	40	2018	1.93573	10.8339	10.1735	2011	1	1	11.9794	1.11423	0.4909	1.77821	11.374	0.00887	0.079511	15.5604	0.133465	13.5465	0.109071	17.296	0.688247	14.0577	13.5144	13.5619
Foshan	41	2004	2.25712	9.68315	8.86906	2011	1	0	10.7685	1.08394	0.3721	1.22557	9.88122	0.00812	0.012955	14.085	0.162367	12.2671	0.007328	16.7034	0.341333	15.0708	13.4818	13.102
Foshan	41	2005	2.3002	9.7656	8.93261	2011	1	0	10.6278	0.87401	0.3642	0.862837	10.0041	0.007352	0.012382	14.2267	0.170096	12.4553	0.009401	16.8519	0.317698	15.081	13.4805	13.1426
Foshan	41	2006	2.29742	9.8466	9.01481	2011	1	0	10.8244	0.843544	0.345	0.806514	10.1342	0.0069	0.011457	14.3774	0.175751	12.6387	0.010709	17.0223	0.310717	15.091	13.4855	13.1723
Foshan	41	2007	2.35679	9.9576	9.1003	2011	1	0	11.0219	0.798632	0.3315	0.75064	10.2517	0.006279	0.035679	14.5415	0.212733	12.9938	0.010291	17.1756	0.302262	15.0994	13.4941	13.2113
Foshan	41	2008	2.32954	10.021	9.17534	2011	1	0	11.1979	0.6768	0.322	0.693048	10.3432	0.0053	0.032324	14.7096	0.221647	13.2029	0.010146	17.1941	0.290459	15.1084	13.4956	13.2195
Foshan	41	2009	2.29722	10.1096	9.27791	2011	1	0	11.2983	0.5433	0.35	0.850873	10.4372	0.005119	0.031493	14.7975	0.220786	13.287	0.010078	17.0809	0.305039	15.1174	13.4967	13.2264
Foshan	41	2010	2.23275	10.2126	9.40938	2011	1	0	11.4509	0.618857	0.3545	0.861536	10.5209	0.005292	0.0312	15.1057	0.190192	13.446	0.010697	17.3701	0.304277	15.1263	13.5294	13.2369
Foshan	41	2011	2.21602	10.3326	9.53689	2011	1	1	11.4208	0.597888	0.3458	0.85333	10.6131	0.005932	0.033182	15.1731	0.214734	13.6348	0.011887	17.4878	0.293902	15.1367	13.5265	13.316
Foshan	41	2012	2.20485	10.451	9.66036	2011	1	1	11.4215	0.5828	0.3583	0.92662	10.7409	0.006112	0.038787	15.2833	0.222724	13.7815	0.01212	17.4673	0.321839	15.1444	13.6877	13.3847
Foshan	41	2013	2.17324	10.5463	9.77012	2011	1	1	12.12	0.5651	0.361	1.01443	10.8269	0.005655	0.033517	15.4015	0.210001	13.8408	0.012394	17.4947	0.340027	15.1547	13.6854	14.3705
Foshan	41	2014	1.81919	10.5066	9.90818	2011	1	1	11.529	0.568	0.3636	1.02072	10.9274	0.005684	0.029287	15.4738	0.201408	13.8713	0.012113	17.5595	0.35106	15.1651	13.6831	14.3669
Foshan	41	2015	1.80195	10.5905	10.0017	2011	1	1	11.5927	0.5106	0.3783	0.99333	11.0318	0.005756	0.037846	15.8949	0.160017	14.0624	0.012699	17.526	0.379254	15.1738	13.6784	14.3464
Foshan	41	2016	1.78484	10.6717	10.0924	2011	1	1	11.6604	0.4757	0.3869	0.986746	11.1152	0.005729	0.050235	15.7555	0.178869	14.0344	0.012493	17.5305	0.406957	15.2022	13.6762	14.3562
Foshan	41	2017	1.77526	10.7547	10.1807	2011	1	1	11.7307	0.4618	0.409	0.974367	11.1943	0.005512	0.059696	15.8631	0.180984	14.1538	0.029	17.5861	0.453879	15.2496	13.6647	14.3173
Foshan	41	2018	1.76386	10.8344	10.2669	2011	1	1	11.7574	0.462872	0.4204	1.04133	11.2934	0.005622	0.067792	15.9031	0.183785	14.2091	0.028279	17.6439	0.453374	15.2902	13.653	14.3061
Zhongshan	42	2004	2.10501	9.67004	8.92572	2011	1	0	10.6921	2.12139	0.3002	0.782442	9.98421	0.00963	0.003793	12.9757	0.190251	11.3163	0.00629	16.3761	0.477413	14.148	12.9842	12.109
Zhongshan	42	2005	2.10324	9.75586	9.01238	2011	1	0	10.497	1.72583	0.3522	0.544193	10.0126	0.004682	0.003464	13.2482	0.173463	11.4964	0.01067	16.5362	0.364598	14.1578	12.9925	12.3601
Zhongshan	42	2006	2.03566	9.84676	9.13594	2011	1	0	10.6468	1.77964	0.3533	0.551473	10.1248	0.005113	0.004177	13.3748	0.199931	11.765	0.017206	16.7302	0.334793	14.168	13.0002	12.4419
Zhongshan	42	2007	1.90003	9.91921	9.27735	2011	1	0	10.8095	1.51541	0.3608	0.579214	10.222	0.004821	0.030236	13.6849	0.241327	12.2633	0.022165	16.7473	0.322463	14.1881	13.0058	12.473
Zhongshan	42	2008	1.80313	9.9786	9.38907	2011	1	0	10.935	1.278	0.3646	0.586145	10.3641	0.006348	0.039285	13.8316	0.250379	12.4468	0.022053	16.706	0.315992	14.1969	13.0081	12.4004
Zhongshan	42	2009	1.76774	10.0471	9.47739	2011	1	0	11.0398	1.0671	0.3937	0.729396	10.4957	0.006425	0.040848	13.9735	0.251582	12.5935	0.023399	16.6319	0.348316	14.2066	13.0101	12.4946
Zhongshan	42	2010	1.69859	10.1408	9.61099	2011	1	0	11.203	1.13822	0.3922	0.718607	10.6109	0.004738	0.046108	14.1929	0.2624	12.855	0.023653	16.8631	0.356834	14.2155	13.0078	12.579
Zhongshan	42	2011	1.61212	10.2292	9.75163	2011	1	1	11.1564	1.00713	0.4156	0.701504	10.7877	0.00609	0.043606	14.4702	0.267242	13.1506	0.024113	16.9106	0.349697	14.2256	13.0081	12.653
Zhongshan	42	2012	1.60902	10.3459	9.8703	2011	1	1	11.2584	0.8669	0.42	0.731969	10.9308	0.006438	0.050911	14.5821	0.280326	13.3103	0.023899	16.8677	0.366005	14.2342	12.9968	12.7068
Zhongshan	42	2013	1.5775	10.4421	9.9863	2011	1	1	12.0515	0.8363	0.42	0.800095	10.7883	0.005823	0.044619	14.677	0.279307	13.4015	0.025075	16.9097	0.364893	14.2479	12.9923	13.719
Zhongshan	42	2014	1.54757	10.443	10.0063	2011	1	1	11.3928	0.8041	0.4234	0.86876	10.8804	0.00605	0.049258	14.7759	0.275335	13.4861	0.025602	16.9379	0.320104	14.2608	12.99	13.7041
Zhongshan	42	2015	1.52648	10.5255	10.1026	2011	1	1	11.4514	0.7343	0.4355	0.925216	10.9815	0.005846	0.04675	15.0801	0.181946	13.3761	0.025177	16.9112	0.35063	14.2772	12.9836	13.6284
Zhongshan	42	2016	1.5116	10.6362	10.223	2011	1	1	11.5076	0.6983	0.455	1.0513	11.0789	0.006618	0.075996	15.1154	0.178502	13.3923	0.030177	16.923	0.358756	14.2933	12.9715	13.6041
Zhongshan	42	2017	1.50922	10.721	10.3094	2011	1	1	11.5685	0.7493	0.481	1.0888	11.1278	0.006196	0.096859	15.3313	0.14614	13.4081	0.031449	17.0622	0.363955	14.3489	14.2979	13.5658
Zhongshan	42	2018	1.51267	10.7956	10.3817	2011	1	1	11.6135	0.644589	0.493	1.11113	11.2183	0.006154	0.093742	15.2923	0.160654	13.4638	0.032216	16.9689	0.36258	14.386	12.9715	13.5455
Wuxi	43	2004	1.90977	9.51694	8.86996	2011	1	0	10.8747	0.768777	0.402	0.766979	10.0045	0.008597	0.001774	14.1739	0.146818	12.2553	0.013703	16.7096	0.474099	15.3133	13.0878	13.1757
Wuxi	43	2005	1.99962	9.68066	8.9877	2011	1	0	11.0402	0.843107	0.3781	0.778485	10.1505	0.00866	0.001587	14.4192	0.136815	12.4301	0.017484	16.9787	0.476359	15.3259	13.1003	13.2309
Wuxi	43	2006	2.04831	9.80857	9.09156	2011	1	0	11.1912	0.94682	0.388	0.797645	10.2975	0.009204	0.002431	14.5735	0.14208	12.6221	0.019949	17.2575	0.446871	15.3368	13.1167	13.2823
Wuxi	43	2007	2.08438	9.94741	9.21294	2011	1	0	11.3377	1.00856	0.401	0.802749	10.4451	0.010803	0.023115	14.8118	0.16588	13.0153	0.022212	17.4769	0.4339	15.3453	13.2812	13.3497
Wuxi	43	2008	2.09261	10.0692	9.33082	2011	1	0	11.4665	0.8793	0.4095	0.842871	10.5674	0.010873	0.023928	15.0363	0.155335	13.1741	0.0236	17.4755	0.424712	15.3507	13.2909	13.427
Wuxi	43	2009	2.0178	10.1277	9.42569	2011	1	0	11.584	0.601	0.413	1.05443	10.677	0.010151	0.03622	15.2157	0.158999	13.3769	0.024206	17.2167	0.478305	15.3538	13.3013	13.4507
Wuxi	43	2010	1.98186	10.231	9.54696	2011	1	0	11.4314	0.715488	0.428	1.0634	10.758	0.009816	0.038825	15.4021	0.168461	13.621	0.023497	17.54	0.515363	15.3557	13.2637	13.6286
Wuxi	43	2011	1.92469	10.3621	9.70735	2011	1	1	11.5847	0.68053	0.4403	1.00048	10.8497	0.010309	0.040908	15.595	0.173598	13.844	0.023151	17.6619	0.460627	15.3588	13.3163	13.6758
Wuxi	43	2012	1.92679	10.4819	9.82601	2011	1	1	11.673	0.5903	0.4517	0.986639	10.9488	0.010007	0.045465	15.6852	0.178676	13.963	0.023264	17.6149	0.473182	15.3633	13.3179	13.6888
Wuxi	43	2013	1.89435	10.5713	9.93242	2011	1	1	12.0493	0.5402	0.4602	1.0047	11.0117	0.009029	0.049336	15.7777	0.170453	14.0084	0.02359	17.5906	0.492371	15.3677	13.3163	14.0632
Wuxi	43	2014	1.8742	10.639	10.0108	2011	1	1	11.7471	0.5552	0.484	1.05659	11.1276	0.008602	0.047422	15.8278	0.151094	13.938	0.023945	17.6345	0.561925	15.3781	13.3245	14.0265
Wuxi	43	2015	1.86831	10.7173	10.0922	2011	1	1	11.7825	0.5005	0.4911	1.09556	11.2387	0.008466	0.043767	15.9219	0.15387	14.0503	0.023984	17.5682	0.573891	15.386	13.323	13.9877
Wuxi	43	2016	1.85901	10.7919	10.1719	2011	1	1	11.8583	0.5033	0.5134	1.12735	11.3496	0.008177	0.042935	15.9758	0.158343	14.1328	0.023392	17.6518	0.520487	15.397	13.3212	13.9407
Wuxi	43	2017	1.85694	10.8716	10.2527	2011	1	1	11.9873	0.8403	0.515	1.05581	11.4026	0.007944	0.042738	16.1057	0.155554	14.2449	0.022855	18.2966	0.472958	15.4109	13.3212	13.9385
Wuxi	43	2018	1.85107	10.9506	10.3348	2011	1	1	12.0684	0.540129	0.5114	1.04659	11.4107	0.007684	0.047045	16.1725	0.157893	14.3267	0.021324	17.9391	0.445203	15.4193	13.3212	13.9317
Changzhou	44	2004	2.06383	9.4625	8.73793	2011	1	0	10.363	0.51937	0.365	0.868882	9.9027	0.009898	0.002383	13.5366	0.150252	11.6412	0.021166	15.5588	0.534806	15.0653	13.2567	12.7818
Changzhou	44	2005	2.08355	9.58802	8.85395	2011	1	0	10.3734	0.518286	0.3458	0.854177	10.0429	0.00996	0.00181	13.7937	0.140428	11.8307	0.023855	15.7258	0.590629	15.0729	13.2656	12.7919
Changzhou	44	2006	2.08099	9.72016	8.98732	2011	1	0	10.7019	0.530866	0.3585	0.859276	10.187	0.009182	0.001758	13.9784	0.125502	11.903	0.02657	15.9356	0.6063	15.0815	13.2802	12.8077
Changzhou	44	2007	2.11326	9.85687	9.10864	2011	1	0	10.875	0.534819	0.3696	0.845228	10.3226	0.008691	0.029169	14.2514	0.159952	12.4185	0.028668	16.1242	0.639959	15.0891	13.2953	12.8112
Changzhou	44	2008	2.12284	9.98007	9.22731	2011	1	0	11.0268	0.5558	0.3798	0.840825	10.4584	0.009137	0.02946	14.4397	0.150072	12.5431	0.029332	16.3203	0.657591	15.0929	13.3064	12.8223
Changzhou	44	2009	2.08892	10.0601	9.32349	2011	1	0	11.1582	0.4087	0.3962	0.997635	10.577	0.008563	0.0265	14.5983	0.161076	12.7724	0.03487	16.1475	0.676514	15.0959	13.315	12.8285
Changzhou	44	2010	2.04756	10.161	9.44438	2011	1	0	11.1173	0.495347	0.4143	0.98909	10.6967	0.008718	0.030942	14.8503	0.144315	12.9145	0.028896	16.5291	0.690847	15.0987	13.3215	12.8521
Changzhou	44	2011	1.99212	10.2941	9.60495	2011	1	1	11.2578	0.516636	0.424	0.951232	10.8149	0.008997	0.034631	15.1015	0.151783	13.2162	0.028837	16.7333	0.620851	15.1045	13.3863	13.1248
Changzhou	44	2012	1.99116	10.4141	9.72538	2011	1	1	11.3509	0.4616	0.439	0.965472	10.9288	0.009324	0.048392	15.1796	0.168996	13.4017	0.024187	16.7237	0.660365	15.1097	13.3677	13.1001
Changzhou	44	2013	1.96379	10.5081	9.83323	2011	1	1	11.6882	0.4151	0.4522	0.990228	11.1987	0.008937	0.052912	15.2456	0.159228	13.4082	0.029052	16.7114	0.653556	15.1127	13.3708	13.48
Changzhou	44	2014	1.96111	10.5836	9.91012	2011	1	1	11.5562	0.361	0.4805	0.977125	11.1184	0.008693	0.049903	15.2855	0.15681	13.4328	0.029451	16.6889	0.675263	15.1201	13.3739	13.4834
Changzhou	44	2015	1.94916	10.6622	9.99479	2011	1	1	11.6282	0.3311	0.4951	1.01544	11.1683	0.009066	0.046875	15.3952	0.163209	13.5824	0.027772	16.6755	0.64458	15.1261	13.377	13.4573
Changzhou	44	2016	1.93684	10.7377	10.0766	2011	1	1	11.7177	0.3172	0.509	1.04664	11.3029	0.008784	0.047273	15.441	0.164708	13.6375	0.033026	16.7233	0.624379	15.137	13.8451	13.4372
Changzhou	44	2017	1.93362	10.8189	10.1595	2011	1	1	11.8525	0.5532	0.508	1.00918	11.3474	0.008555	0.045489	15.5231	0.177458	13.7941	0.027103	17.4159	0.588705	15.1474	13.8353	13.4427
Changzhou	44	2018	1.92761	10.8967	10.2405	2011	1	1	11.9136	0.322475	0.515	1.06853	11.4216	0.008282	0.042692	15.5986	0.174193	13.851	0.027477	16.9394	0.564804	15.1563	13.8451	13.4346
Suzhou	45	2004	1.92603	9.57852	8.92306	2011	1	0	10.9681	2.47607	0.3203	0.845159	10.0217	0.009792	0.001828	14.6619	0.111561	12.4688	0.015857	18.2631	0.450666	15.6053	13.7514	13.7193
Suzhou	45	2005	1.93924	9.69745	9.03515	2011	1	0	10.8998	2.83123	0.312	0.863848	10.1272	0.009198	0.001466	15.0253	0.094583	12.667	0.017979	18.5517	0.464456	15.6194	13.7569	13.8425
Suzhou	45	2006	1.99741	9.82725	9.1354	2011	1	0	11.2747	2.88366	0.3266	0.918975	10.2403	0.008894	0.001353	15.1667	0.103316	12.8967	0.020808	18.75	0.437111	15.6337	13.7787	13.9473
Suzhou	45	2007	2.02963	9.9646	9.25675	2011	1	0	11.4286	2.82414	0.3456	0.937382	10.3547	0.007257	0.029168	15.4188	0.146271	13.4965	0.024416	18.8969	0.415089	15.6472	13.7911	14.0468
Suzhou	45	2008	2.0251	10.0802	9.37462	2011	1	0	11.5793	2.3694	0.3636	0.940387	10.4937	0.007607	0.036584	15.6439	0.138548	13.6673	0.026491	18.8844	0.38965	15.6557	13.7986	14.0072
Suzhou	45	2009	2.09642	10.2105	9.47032	2011	1	0	11.7164	1.7779	0.3941	1.09885	10.6032	0.007512	0.041893	15.7424	0.149226	13.8401	0.029635	18.7428	0.383368	15.6613	13.8073	13.9911
Suzhou	45	2010	2.07178	10.3211	9.59267	2011	1	0	11.4408	2.01065	0.4138	1.09798	10.727	0.007194	0.043251	15.9265	0.14911	14.0235	0.027874	19.0413	0.39201	15.6682	13.815	14.0845
Suzhou	45	2011	2.00958	10.4521	9.75418	2011	1	1	11.534	1.81394	0.4275	1.10795	10.8524	0.006955	0.053465	16.1207	0.150871	14.2294	0.027797	19.0834	0.399998	15.6754	13.8065	14.1013
Suzhou	45	2012	2.0148	10.5733	9.87282	2011	1	1	11.6442	1.6065	0.4424	1.13447	10.9617	0.006834	0.059804	16.2256	0.162285	14.4072	0.029671	19.0782	0.428543	15.6839	13.8004	14.1059
Suzhou	45	2013	1.98109	10.6631	9.97943	2011	1	1	12.2012	1.4725	0.4573	1.1905	11.0109	0.006795	0.062974	16.3109	0.161685	14.4888	0.030885	19.073	0.447857	15.6931	13.7994	14.8919
Suzhou	45	2014	1.9812	10.751	10.0673	2011	1	1	11.7747	1.3896	0.4843	1.2534	11.1118	0.00499	0.058091	16.3842	0.156382	14.5287	0.031686	19.0678	0.438696	15.7043	13.8055	14.9642
Suzhou	45	2015	1.9699	10.8276	10.1496	2011	1	1	11.8256	1.311	0.4994	1.32377	11.1884	0.005969	0.057839	16.5415	0.150972	14.6509	0.032106	19.0625	0.41141	15.7132	13.7551	14.9271
Suzhou	45	2016	1.96241	10.903	10.2289	2011	1	1	11.8883	1.1746	0.5154	1.41676	11.2882	0.005842	0.05887	16.5987	0.162215	14.7799	0.032331	19.0195	0.364418	15.7298	13.7953	14.8757
Suzhou	45	2017	1.9617	10.982	10.3082	2011	1	1	11.9977	1.9627	0.512	1.38495	11.3777	0.005617	0.070014	16.6899	0.169106	14.9127	0.030349	19.6445	0.32541	15.7486	13.7851	14.8836
Suzhou	45	2018	1.95808	11.0585	10.3865	2011	1	1	12.0655	1.25895	0.5081	1.42741	11.4555	0.005353	0.077983	16.7873	0.160266	14.9564	0.030979	19.2708	0.309325	15.7665	13.7851	14.8806
Zhenjiang	46	2004	2.04636	9.29266	8.57659	2011	1	0	10.2831	0.368705	0.3667	0.626248	9.76324	0.006523	0.003864	12.9974	0.178364	11.2734	0.01904	14.8734	0.410319	14.7984	14.962	12.633
Zhenjiang	46	2005	2.095	9.42497	8.68542	2011	1	0	10.2933	0.368493	0.3497	0.643019	9.89803	0.006176	0.002961	13.165	0.160941	11.3383	0.023967	14.9824	0.464339	14.7999	15.0311	12.6287
Zhenjiang	46	2006	2.12759	9.56738	8.8124	2011	1	0	10.5477	0.372625	0.3537	0.653927	10.0399	0.005887	0.002268	13.386	0.150986	11.4954	0.027126	15.1522	0.46846	14.8043	15.0648	12.698
Zhenjiang	46	2007	2.18761	9.72762	8.94481	2011	1	0	10.7121	0.397461	0.3639	0.653873	10.2045	0.005416	0.021765	13.6042	0.190496	11.9461	0.029486	15.3833	0.487298	14.8042	15.0912	12.76
Zhenjiang	46	2008	2.18818	9.85453	9.07146	2011	1	0	10.8665	0.3681	0.3648	0.654042	10.3404	0.006203	0.025621	13.7806	0.187501	12.1067	0.031057	15.461	0.51025	14.8042	15.0101	12.8005
Zhenjiang	46	2009	2.18221	9.95422	9.17388	2011	1	0	11.0362	0.2466	0.3732	0.769488	10.4401	0.005928	0.030563	14.0087	0.184336	12.3177	0.032102	15.2323	0.604382	14.8083	15.1029	12.8109
Zhenjiang	46	2010	2.13574	10.0529	9.29413	2011	1	0	11.0553	0.277743	0.3952	0.786531	10.5368	0.006204	0.032941	14.2797	0.169676	12.5058	0.031958	15.524	0.667667	14.8114	15.1041	12.8283
Zhenjiang	46	2011	2.07696	10.1901	9.45915	2011	1	1	11.2116	0.281623	0.4059	0.773291	10.661	0.006462	0.034521	14.5231	0.164009	12.7152	0.03237	15.6888	0.53081	14.8158	15.1097	12.8808
Zhenjiang	46	2012	2.0695	10.3104	9.58315	2011	1	1	11.3344	0.2739	0.4163	0.788198	10.7711	0.006452	0.043518	14.671	0.195566	13.0391	0.030341	15.7902	0.570507	14.8139	15.1047	12.9166
Zhenjiang	46	2013	2.02835	10.4036	9.69634	2011	1	1	11.5864	0.2106	0.4266	0.807704	10.9106	0.005878	0.037395	14.8671	0.173673	13.1165	0.030556	15.6343	0.5989	14.8154	15.1069	13.0541
Zhenjiang	46	2014	2.0294	10.4844	9.77662	2011	1	1	11.5391	0.1947	0.4612	0.823944	10.9792	0.005391	0.038068	14.9528	0.176102	13.2162	0.03095	15.661	0.658688	14.8165	15.1127	13.1369
Zhenjiang	46	2015	2.01239	10.5627	9.86339	2011	1	1	11.6114	0.1789	0.469	0.851567	11.0567	0.005323	0.035185	15.0646	0.184785	13.3761	0.031413	15.6508	0.725505	14.8149	15.2882	13.1323
Zhenjiang	46	2016	1.99761	10.6405	9.94856	2011	1	1	11.7003	0.1787	0.4762	0.898409	11.14	0.005205	0.037141	15.1046	0.184741	13.4158	0.032164	15.7399	0.749492	14.8161	15.288	13.0809
Zhenjiang	46	2017	1.99727	10.723	10.0312	2011	1	1	11.7437	0.2951	0.471	0.96351	11.2294	0.005143	0.032726	15.1678	0.185593	13.4836	0.029668	16.2865	0.67185	14.8121	15.2926	12.9729
Zhenjiang	46	2018	1.98092	10.7976	10.114	2011	1	1	11.7512	0.193277	0.4778	1.09891	11.2849	0.005033	0.040401	15.2226	0.190731	13.5657	0.030962	15.8732	0.67991	14.8117	15.3017	12.8592
Yichang	47	2004	2.58407	8.93485	7.98548	2011	1	0	9.60252	0.059726	0.3036	0.786341	9.27198	0.006759	0.001973	12.8719	0.212446	11.3228	0.006791	12.7702	0.460835	15.1981	14.3972	12.8506
Yichang	47	2005	2.80277	9.07234	8.04173	2011	1	0	9.63253	0.058579	0.3504	0.811926	9.3779	0.00716	0.001789	13.0738	0.183092	11.376	0.009066	12.7832	0.486471	15.1988	14.4026	12.897
Yichang	47	2006	2.80338	9.17202	8.14119	2011	1	0	9.75208	0.065295	0.3596	0.787728	9.45187	0.007103	0.001777	13.3497	0.165205	11.5491	0.009853	13.0253	0.465593	15.2024	14.4058	12.9416
Yichang	47	2007	2.83466	9.34146	8.29954	2011	1	0	9.92108	0.079246	0.3377	0.821866	9.80845	0.007018	0.022111	13.5786	0.200657	11.9724	0.011342	13.3855	0.475525	15.2055	14.416	12.7323
Yichang	47	2008	2.73986	9.46024	8.45233	2011	1	0	10.1443	0.0928	0.3295	0.680342	9.89062	0.007603	0.019728	13.8671	0.184742	12.1784	0.01151	13.7671	0.509918	15.2039	14.4303	12.7522
Yichang	47	2009	2.71076	9.55095	8.55372	2011	1	0	10.357	0.0556	0.3275	0.989908	9.86952	0.007202	0.014624	14.2636	0.142008	12.3117	0.012224	13.4686	0.589679	15.2052	14.4311	13.1441
Yichang	47	2010	2.6015	9.65227	8.69618	2011	1	0	10.5501	0.077336	0.3107	0.915042	10.0288	0.005767	0.014814	14.4845	0.137331	12.4992	0.01262	13.995	0.61365	15.1982	14.4224	13.2309
Yichang	47	2011	2.33182	9.70814	8.86149	2011	1	1	10.8719	0.069037	0.2825	0.560731	10.165	0.005732	0.015425	14.683	0.137632	12.6998	0.013369	14.2061	0.54077	15.1988	14.4198	13.3945
Yichang	47	2012	2.54909	9.92867	8.99293	2011	1	1	11.0271	0.0551	0.2753	0.576186	10.2645	0.005811	0.016235	14.8994	0.154987	13.035	0.014182	14.1391	0.620607	15.1993	14.416	13.4588
Yichang	47	2013	2.00172	9.94913	9.25512	2011	1	1	11.1627	0.0517	0.2797	0.611904	10.4052	0.005881	0.017434	15.0988	0.135746	13.1018	0.014942	14.1913	0.718195	15.202	14.4132	13.653
Yichang	47	2014	2.11413	10.1276	9.37899	2011	1	1	11.2433	0.0529	0.2947	0.628154	10.5834	0.004414	0.01515	15.3035	0.120272	13.1855	0.014778	14.3203	0.788914	15.2028	14.4138	13.6852
Yichang	47	2015	2.09969	10.2137	9.47194	2011	1	1	11.3189	0.0568	0.3037	0.630226	10.6755	0.00488	0.025517	15.4973	0.117049	13.3522	0.014597	14.4687	0.863088	15.1972	14.4137	13.7477
Yichang	47	2016	2.11532	10.3001	9.55088	2011	1	1	11.4073	0.0479	0.3202	0.634452	10.762	0.00606	0.025732	15.4869	0.141487	13.5314	0.014739	14.3896	0.860296	15.1875	14.4144	13.7564
Yichang	47	2017	2.11867	10.3833	9.63253	2011	1	1	11.4439	0.0477	0.350742	0.711663	10.8297	0.006592	0.029079	15.4125	0.140776	13.452	0.014591	14.4244	0.669416	15.1823	14.4033	13.6838
Yichang	47	2018	2.12008	10.4634	9.71196	2011	1	1	11.4955	0.049752	0.3803	0.763983	10.9127	0.007548	0.028131	15.4321	0.138751	13.457	0.014714	14.5196	0.70711	15.1813	14.4033	13.6845
Haikou	48	2004	2.51428	9.10287	8.18088	2011	1	0	9.79412	0.492871	0.5897	2.24492	9.77579	0.011954	0.001496	12.4238	0.140159	10.4589	0.034508	14.0363	0.471435	14.1737	13.1496	12.4276
Haikou	48	2005	2.54374	9.184	8.25036	2011	1	0	9.76893	0.137777	0.6475	2.04081	9.89771	0.013418	0.001096	12.6186	0.12085	10.5054	0.034436	12.9365	0.455172	14.2028	13.3052	12.4596
Haikou	48	2006	2.57872	9.27912	8.33183	2011	1	0	9.90249	0.109373	0.6342	2.0884	9.97045	0.013239	0.002158	12.6837	0.150791	10.7919	0.034801	12.8556	0.451927	14.3847	13.3093	13.6896
Haikou	48	2007	2.68202	9.41646	8.42989	2011	1	0	10.0037	0.373683	0.6496	2.02661	10.1551	0.01068	0.011753	12.9763	0.19246	11.3285	0.0596	14.2015	0.461865	14.2404	13.3145	12.5514
Haikou	48	2008	2.71333	9.55747	8.55929	2011	1	0	10.1032	0.5665	0.6735	2.46458	10.2157	0.012283	0.012933	13.056	0.212427	11.5068	0.059025	14.7361	0.494301	14.259	13.3194	12.5731
Haikou	48	2009	2.70016	9.63148	8.63817	2011	1	0	10.1798	0.5317	0.6857	3.18428	10.33	0.002719	0.010106	13.4092	0.182518	11.7083	0.0595	14.7722	0.565891	14.2744	13.3204	12.6476
Haikou	48	2010	2.70857	9.72436	8.72794	2011	1	0	10.3199	0.44883	0.6958	3.24838	10.4398	0.00577	0.012207	13.5796	0.179827	11.8639	0.064735	14.798	0.592461	14.2882	13.3227	12.7096
Haikou	48	2011	2.74371	9.8899	8.88059	2011	1	1	10.482	0.356566	0.6837	3.45044	10.5469	0.003821	0.013637	13.8098	0.17953	12.0923	0.07918	14.749	0.553823	14.3004	13.3146	12.9911
Haikou	48	2012	2.74539	10.0137	9.00381	2011	1	1	10.5619	0.325	0.6854	2.96277	10.6087	0.00702	0.01411	13.9452	0.186372	12.2652	0.07147	14.794	0.623365	14.2955	13.3097	13.017
Haikou	48	2013	2.67187	10.1048	9.12205	2011	1	1	10.9241	0.3285	0.6959	2.81638	10.7235	0.005453	0.014631	14.0931	0.18359	12.3981	0.089602	14.9046	0.717786	14.3053	13.2862	13.094
Haikou	48	2014	2.49577	10.186	9.27144	2011	1	1	10.8186	0.1914	0.7485	2.70186	10.8327	0.005445	0.006895	14.2271	0.155536	12.3662	0.109235	14.5523	0.752522	14.3181	13.2828	13.1476
Haikou	48	2015	2.45251	10.2589	9.36177	2011	1	1	10.8692	0.2329	0.7584	3.14642	10.9588	0.005528	0.004846	14.3516	0.197234	12.7282	0.091359	14.8109	0.870978	14.3151	13.2777	13.1055
Haikou	48	2016	2.42724	10.3345	9.4477	2011	1	1	10.9387	0.2052	0.7635	3.32207	11.0354	0.005343	0.01406	14.5102	0.156481	12.6553	0.07935	14.7635	1.01118	14.3283	13.2708	13.1503
Haikou	48	2017	2.42098	10.4139	9.52974	2011	1	1	11.0219	0.151	0.77367	5.30467	11.1278	0.005805	0.005309	14.5002	0.158958	12.6611	0.074458	14.5576	1.01792	14.352	13.4299	13.1646
Haikou	48	2018	2.42758	10.4951	9.60818	2011	1	1	11.0981	0.225885	0.7754	3.21626	11.2597	0.00568	0.010491	14.6836	0.15377	12.8113	0.085104	15.0428	0.878999	14.3921	13.4299	13.1345
Sanya	49	2004	2.33133	8.90381	8.05738	2011	1	0	9.16304	0.380067	0.3676	1.03452	9.58838	0.003677	0.001806	11.2068	0.162803	9.39158	0.00056	12.119	0.773632	13.1372	13.0061	11.0349
Sanya	49	2005	2.46521	9.02702	8.12474	2011	1	0	9.58603	0.033272	0.4553	0.790952	9.68241	0.001875	0.001767	11.4743	0.161359	9.65021	0.00478	10.1143	0.66239	13.1459	13.0786	11.03
Sanya	49	2006	2.52914	9.15017	8.22228	2011	1	0	9.95651	0.03265	0.3879	0.690092	9.82501	0.002184	0.002409	11.7222	0.158061	9.8774	0.015219	10.4822	0.636735	13.1696	13.077	11.0744
Sanya	49	2007	2.66031	9.36233	8.38389	2011	1	0	10.1816	0.170064	0.4253	0.760979	9.98947	0.003206	0.015861	12.1429	0.173971	10.3941	0.025815	12.2454	0.896798	13.1904	13.0763	10.9133
Sanya	49	2008	2.59607	9.5083	8.5543	2011	1	0	10.3278	0.1653	0.46	0.660562	10.1713	0.004527	0.021047	12.5663	0.152924	10.6885	0.039683	12.3825	1.05037	13.21	13.0759	10.9349
Sanya	49	2009	2.7105	9.63122	8.63409	2011	1	0	10.4843	0.1274	0.6187	0.84191	10.2545	0.004003	0.02849	12.9103	0.145264	10.9811	0.058982	12.305	1.21965	13.2305	13.0772	10.9971
Sanya	49	2010	2.73116	9.78459	8.77986	2011	1	0	10.7493	0.347704	0.6525	0.990445	10.4177	0.00461	0.032877	13.1901	0.156472	11.3352	0.064141	13.5957	1.32224	13.2536	13.0788	11.1462
Sanya	49	2011	2.70008	9.92681	8.93353	2011	1	1	10.7237	0.019919	0.6531	0.938926	10.5193	0.006515	0.029766	13.4811	0.138094	11.5013	0.071552	10.9424	1.25296	13.2725	13.0669	11.2437
Sanya	49	2012	2.63966	10.056	9.08534	2011	1	1	10.7443	0.0292	0.6528	0.921222	10.5959	0.007684	0.0305	13.626	0.147175	11.7098	0.077187	11.479	1.30027	13.2586	13.0669	11.4825
Sanya	49	2013	2.59929	10.1449	9.18963	2011	1	1	11.0728	0.0251	0.669	1.64298	10.773	0.005818	0.032392	13.6924	0.156841	11.8399	0.072388	11.4466	1.40109	13.2656	13.069	11.6173
Sanya	49	2014	2.38015	10.1984	9.33123	2011	1	1	10.9075	0.0062	0.6501	1.87495	10.9085	0.005633	0.030813	13.863	0.148341	11.9548	0.078017	10.1288	1.56506	13.2811	13.0647	11.6959
Sanya	49	2015	2.35378	10.2675	9.41148	2011	1	1	10.9765	0.035	0.6572	1.99896	11.0268	0.005865	0.031411	13.9837	0.159975	12.151	0.080234	11.9357	1.61986	13.267	13.0524	11.7473
Sanya	49	2016	2.32807	10.3451	9.50002	2011	1	1	11.0552	0.0784	0.6609	2.26929	11.0826	0.005884	0.033131	14.0448	0.158247	12.2012	0.083695	12.8283	1.64668	13.2708	13.039	11.7837
Sanya	49	2017	2.30872	10.4234	9.58672	2011	1	1	11.1466	0.0943	0.676274	2.39932	11.1958	0.00582	0.02122	14.078	0.154093	12.2078	0.082656	13.1218	1.6385	13.2879	13.017	11.841
Sanya	49	2018	2.30882	10.5028	9.66606	2011	1	1	11.2571	0.105638	0.6868	2.12105	11.2855	0.005867	0.017424	14.3967	0.118126	12.2607	0.082774	13.352	1.26968	13.3212	13.017	11.8664
Changchun	50	2004	2.7729	9.09392	8.07403	2011	1	0	9.96576	0.286698	0.4061	1.16716	9.66251	0.009117	0.001966	13.8232	0.135467	11.8241	0.035913	15.2973	0.299645	15.7951	13.0283	13.709
Changchun	50	2005	2.88532	9.21672	8.15708	2011	1	0	10.0458	0.218891	0.4242	1.09993	9.46669	0.009075	0.001888	14.0115	0.134427	12.0048	0.039821	15.1168	0.387509	15.8054	13.0307	14.2474
Changchun	50	2006	2.89844	9.33777	8.27359	2011	1	0	10.0723	0.239626	0.4178	1.2407	9.9012	0.010172	0.001849	14.1986	0.133822	12.1873	0.041745	15.244	0.545843	15.816	13.0335	13.6549
Changchun	50	2007	2.84158	9.45805	8.41369	2011	1	0	10.2447	0.253226	0.4019	1.15218	10.0937	0.009984	0.012092	14.4119	0.178838	12.6907	0.044375	15.4814	0.646519	15.825	13.0265	13.6634
Changchun	50	2008	2.83503	9.616	8.57395	2011	1	0	10.4398	0.2386	0.4029	1.09755	10.2024	0.009911	0.009988	14.6924	0.170236	12.9218	0.046553	15.6257	0.709935	15.8338	13.023	13.685
Changchun	50	2009	2.83857	9.68483	8.64153	2011	1	0	10.5388	0.2052	0.4149	1.34076	10.3238	0.010681	0.009767	14.9339	0.157452	13.0853	0.047511	15.5811	0.804458	15.839	13.0154	13.7001
Changchun	50	2010	2.68895	9.79378	8.80462	2011	1	0	10.6905	0.268952	0.4074	1.369	10.4835	0.009383	0.009126	15.1582	0.151269	13.2695	0.048193	16.0075	0.792344	15.8422	13.0117	13.7409
Changchun	50	2011	2.57217	9.92756	8.98281	2011	1	1	10.8714	0.28003	0.4047	1.288	10.6327	0.009209	0.008503	15.4616	0.139111	13.4892	0.049427	16.2323	0.588702	15.846	13.0081	13.7637
Changchun	50	2012	2.53417	10.0419	9.11207	2011	1	1	10.98	0.2789	0.4146	1.28509	10.7509	0.011655	0.007891	15.5302	0.185068	13.8432	0.051217	16.3355	0.689065	15.8396	12.9991	13.8155
Changchun	50	2013	2.58786	10.1671	9.21632	2011	1	1	11.1041	0.2528	0.4022	1.28985	10.8658	0.010948	0.012453	15.6608	0.152015	13.777	0.053384	16.3531	0.65109	15.834	13.0013	14.0482
Changchun	50	2014	2.11838	10.082	9.33132	2011	1	1	11.1689	0.2382	0.4112	1.39926	10.9504	0.011195	0.01037	15.7263	0.126658	13.66	0.054941	16.3592	0.701251	15.8365	13.0013	14.0533
Changchun	50	2015	2.47595	10.2782	9.37152	2011	1	1	11.2026	1.5755	0.4369	1.61575	11.0432	0.009306	0.01175	15.8512	0.139439	13.881	0.056522	18.2829	0.78254	15.8355	12.9957	14.0471
Changchun	50	2016	2.16245	10.2108	9.43955	2011	1	1	11.2827	0.1571	0.452	1.65738	11.1336	0.009326	0.012381	15.8575	0.139654	13.8889	0.057652	16.0567	0.778268	15.835	12.9945	14.0456
Changchun	50	2017	2.16246	10.2766	9.50532	2011	1	1	11.3675	0.1465	0.468231	1.59229	11.2046	0.009476	0.01555	15.9854	0.136689	13.9954	0.058459	16.0686	0.799813	15.829	12.9945	14.042
Changchun	50	2018	2.18894	10.347	9.5636	2011	1	1	11.4686	0.146968	0.4685	1.59748	11.2951	0.009202	0.013613	16.0064	0.142305	14.0566	0.059518	16.1713	0.772446	15.8321	12.9715	13.9845
Jilin	51	2004	2.67104	9.05369	8.07122	2011	1	0	9.69517	0.054951	0.4068	0.578652	9.44875	0.007015	0.003046	13.2654	0.14399	11.3274	0.0113	12.8654	0.497458	15.272	12.7204	12.8765
Jilin	51	2005	2.67614	9.13021	8.14584	2011	1	0	9.58177	0.088358	0.3909	0.531054	9.60922	0.00703	0.002878	13.4221	0.140411	11.4589	0.015347	13.2292	0.72264	15.2729	12.7264	12.7799
Jilin	51	2006	2.60051	9.22572	8.27001	2011	1	0	9.7289	0.081717	0.3928	0.549374	9.75319	0.004542	0.00311	13.5817	0.153483	11.7075	0.0146	13.2973	0.949147	15.2752	13.2921	12.7841
Jilin	51	2007	2.78049	9.43355	8.41092	2011	1	0	10.0552	0.072341	0.3727	0.444211	10.045	0.004111	0.008206	13.8031	0.224363	12.3086	0.016047	13.4997	0.897828	15.2803	13.2926	12.7393
Jilin	51	2008	2.65101	9.54681	8.57187	2011	1	0	10.3095	0.0751	0.3831	0.37009	10.208	0.005069	0.009308	14.1221	0.202057	12.5229	0.017507	13.7919	0.923045	15.2932	13.2933	12.7219
Jilin	51	2009	2.75208	9.65124	8.63888	2011	1	0	10.4511	0.0349	0.3933	0.413851	10.2853	0.004968	0.01777	14.3147	0.195785	12.684	0.020133	13.1674	0.993018	15.2912	13.2935	12.7096
Jilin	51	2010	2.56836	9.73718	8.79392	2011	1	0	10.6329	0.031796	0.3944	0.397305	10.3415	0.005147	0.01121	14.5753	0.154722	12.7092	0.020676	13.2578	0.881553	15.2835	13.2962	12.7144
Jilin	51	2011	2.45971	9.88122	8.98118	2011	1	1	10.8379	0.037173	0.3946	0.377169	10.4657	0.005298	0.009865	14.7381	0.161414	12.9143	0.021594	13.618	0.67538	15.2818	13.2929	12.8584
Jilin	51	2012	2.45823	10.0019	9.10242	2011	1	1	10.9375	0.0299	0.4032	0.389611	10.6077	0.006201	0.011827	14.8626	0.191992	13.2123	0.022351	13.4948	0.781819	15.276	13.2913	12.8765
Jilin	51	2013	2.5211	10.1634	9.23873	2011	1	1	11.0188	0.0261	0.4146	0.430637	10.6474	0.007206	0.013524	15.0028	0.15993	13.1698	0.023571	13.4339	0.737106	15.272	13.2656	13.0013
Jilin	51	2014	2.03973	10.0185	9.30565	2011	1	1	10.925	0.0367	0.4266	0.574252	10.7225	0.007412	0.017294	15.0013	0.149739	13.1024	0.024214	13.6803	0.949078	15.2688	13.2586	12.9762
Jilin	51	2015	2.52083	10.2743	9.34967	2011	1	1	10.9345	0.0276	0.4403	0.709423	10.8043	0.006866	0.009494	15.1144	0.153436	13.24	0.024604	13.4007	1.06213	15.2653	13.2492	12.8998
Jilin	51	2016	2.07733	10.1472	9.41613	2011	1	1	10.9651	0.021	0.4718	0.859388	10.8854	0.007083	0.007152	15.1511	0.157656	13.3037	0.024622	13.1535	1.1432	15.2564	13.2177	12.8745
Jilin	51	2017	2.07537	10.2102	9.48006	2011	1	1	10.8729	0.0287	0.563649	0.988592	11.0008	0.011723	0.00991	15.2048	0.145248	13.2755	0.024672	13.3604	0.913689	15.2395	13.1993	12.8274
Jilin	51	2018	2.05383	10.259	9.53928	2011	1	1	10.8865	0.036195	0.5881	0.950031	11.1063	0.008438	0.004879	15.2312	0.15287	13.353	0.025335	13.5924	0.956032	15.235	13.1806	12.742
Suzhou	52	2004	3.29249	8.85552	7.66388	2011	1	0	8.31777	0.007717	0.3073	0.509099	9.26598	0.002155	0.001738	12.3878	0.289397	11.1479	0.002506	9.97764	0.242757	15.6066	13.0931	12.4167
Suzhou	52	2005	3.66837	8.97576	7.67601	2011	1	0	8.60392	0.012802	0.355	0.443479	9.41354	0.00203	0.001884	12.4767	0.274899	11.1854	0.002692	10.5984	0.271698	15.6148	13.1406	12.4004
Suzhou	52	2006	3.58517	9.09885	7.82204	2011	1	0	8.74449	0.009186	0.3513	0.440099	9.57019	0.00215	0.002196	12.8895	0.336639	11.8007	0.003166	10.4036	0.304584	15.6237	13.1382	12.4115
Suzhou	52	2007	3.43808	9.265	8.03008	2011	1	0	8.91328	0.009991	0.3743	0.440981	9.81463	0.002156	0.005452	13.1391	0.355482	12.1049	0.00327	10.6546	0.299131	15.6355	13.1472	12.3712
Suzhou	52	2008	3.24135	9.38421	8.20822	2011	1	0	9.10298	0.0117	0.3689	0.389882	10.017	0.002206	0.006321	13.4834	0.363675	12.4719	0.003975	11.0011	0.412354	15.6498	13.1394	12.3579
Suzhou	52	2009	3.2132	9.48014	8.31287	2011	1	0	9.05088	0.0106	0.3651	0.473961	10.1139	0.002167	0.005256	13.7694	0.267689	12.4514	0.003148	10.9573	0.546405	15.6643	13.14	12.3349
Suzhou	52	2010	3.07782	9.59348	8.46926	2011	1	0	9.20482	0.016072	0.3423	0.472944	10.264	0.002112	0.00582	13.9394	0.2488	12.5483	0.003416	11.5575	0.624617	15.675	13.1426	12.3036
Suzhou	52	2011	3.07038	9.77353	8.65172	2011	1	1	9.61387	0.017802	0.323	0.472486	10.4449	0.002064	0.00657	14.265	0.256209	12.9032	0.004996	11.8695	0.598222	15.6859	13.1422	12.3921
Suzhou	52	2012	2.97381	9.88996	8.80011	2011	1	1	9.75892	0.028	0.3264	0.506391	10.5541	0.001432	0.005988	14.4772	0.2262	12.9908	0.005153	12.4541	0.670734	15.6899	13.1323	12.4252
Suzhou	52	2013	2.86785	9.98564	8.93208	2011	1	1	9.66776	0.0327	0.3324	0.550705	10.5077	0.002062	0.00613	14.616	0.193666	12.9744	0.003185	12.7106	0.762374	15.6748	13.1184	12.6761
Suzhou	52	2014	2.63334	9.99611	9.02786	2011	1	1	9.94726	0.0351	0.3529	0.602088	10.5715	0.001933	0.009073	14.7209	0.182231	13.0184	0.003096	12.8993	0.829262	15.6754	13.1184	12.6732
Suzhou	52	2015	2.58534	10.0703	9.12042	2011	1	1	10.0175	0.0383	0.4035	0.654171	10.7289	0.002742	0.007625	14.896	0.190052	13.2355	0.00348	13.0667	0.917115	15.6866	13.1167	13.5476
Suzhou	52	2016	2.57467	10.1477	9.20201	2011	1	1	10.097	0.0231	0.4282	0.72447	10.8068	0.000646	0.020065	14.9512	0.198269	13.3331	0.003633	12.6504	0.939463	15.6935	13.1022	13.5606
Suzhou	52	2017	2.44544	10.187	9.29275	2011	1	1	10.168	0.0267	0.457	0.851234	10.9412	0.001753	0.011399	15.0566	0.196935	13.4317	0.004314	12.876	0.956732	15.6957	13.1022	15.1516
Suzhou	52	2018	2.52073	10.3123	9.38773	2011	1	1	10.2666	0.03011	0.476	0.952175	11.068	0.001543	0.011584	15.1932	0.189758	13.5312	0.003823	13.1039	0.994015	15.6974	13.1022	12.6399
Bengbu	53	2004	3.02274	9.00085	7.89469	2011	1	0	8.93866	0.076837	0.3381	0.835546	9.41591	0.00637	0.002216	12.2211	0.25191	10.8424	0.010365	12.2189	0.390006	15.0596	13.1581	12.2606
Bengbu	53	2005	3.19245	9.09099	7.93021	2011	1	0	9.15536	0.064765	0.3984	0.724954	9.54538	0.006458	0.001561	12.4932	0.195729	10.8622	0.010658	12.2142	0.400867	15.0664	13.1595	12.1123
Bengbu	53	2006	3.20877	9.22769	8.0618	2011	1	0	9.23318	0.060939	0.397	0.682135	9.67927	0.006678	0.001438	12.9401	0.170221	11.1694	0.01194	12.2958	0.391936	15.0753	13.1734	12.0873
Bengbu	53	2007	3.1634	9.3449	8.19325	2011	1	0	9.45861	0.05945	0.4075	0.665658	9.89151	0.006502	0.006353	13.2177	0.166465	11.4247	0.012261	12.4031	0.4823	15.0832	13.1865	12.0946
Bengbu	53	2008	2.95534	9.44975	8.36614	2011	1	0	9.52018	0.0563	0.398	0.610439	10.0145	0.006616	0.027205	13.509	0.165511	11.7103	0.012199	12.5207	0.520486	15.0917	13.2039	12.114
Bengbu	53	2009	2.85239	9.5092	8.46105	2011	1	0	9.60258	0.0494	0.3594	0.630779	10.1469	0.006616	0.027088	13.6846	0.1537	11.8118	0.014432	12.4791	0.668522	15.0982	13.2224	12.0685
Bengbu	53	2010	2.76296	9.64056	8.62425	2011	1	0	9.77685	0.057776	0.3391	0.607517	10.2649	0.006086	0.032416	13.8817	0.159706	12.0473	0.014879	12.8158	0.830183	15.1026	13.2843	12.0581
Bengbu	53	2011	2.74275	9.80606	8.7971	2011	1	1	10.1094	0.06377	0.3217	0.616085	10.4061	0.006005	0.031913	14.1612	0.176787	12.4284	0.014155	13.1175	0.834255	15.1116	13.2997	12.2219
Bengbu	53	2012	2.68816	9.93445	8.94559	2011	1	1	10.2399	0.0871	0.3216	0.709649	10.557	0.004876	0.034475	14.3143	0.178009	12.5884	0.015963	13.5608	0.98042	15.1179	13.2913	12.3631
Bengbu	53	2013	2.60141	10.0318	9.07578	2011	1	1	10.2206	0.1051	0.3173	0.803868	10.6557	0.004663	0.037799	14.4652	0.177029	12.7338	0.017248	13.873	1.05262	15.1146	13.2499	12.4684
Bengbu	53	2014	2.29731	10.0919	9.26018	2011	1	1	10.4785	0.111	0.326	0.575595	10.7226	0.005181	0.036558	14.5506	0.170117	12.7793	0.016447	14.0607	1.08078	15.1268	13.2516	12.5169
Bengbu	53	2015	2.28263	10.1799	9.35461	2011	1	1	10.5523	0.1163	0.3699	0.950876	10.8424	0.009947	0.04585	14.7104	0.186937	13.0335	0.016372	14.1925	0.82149	15.1409	13.2515	12.5038
Bengbu	53	2016	2.27567	10.263	9.44074	2011	1	1	10.642	0.0843	0.4161	1.01033	10.9334	0.011256	0.049924	14.8015	0.184838	13.1133	0.01615	13.9714	1.20248	15.1493	13.2534	12.5191
Bengbu	53	2017	2.26306	10.3469	9.53017	2011	1	1	10.7415	0.0772	0.429	1.00963	11.0274	0.004745	0.042608	14.9065	0.17717	13.1758	0.01597	13.9949	1.23341	15.1538	13.2357	12.4583
Bengbu	53	2018	2.23998	10.4298	9.62338	2011	1	1	10.8329	0.057084	0.4342	1.05091	11.1567	0.004804	0.035982	14.9	0.180501	13.188	0.016048	13.7941	1.27149	15.1608	13.2357	12.5284
Nanchang	54	2004	2.56122	9.07612	8.13564	2011	1	0	9.75487	0.178296	0.3985	1.13322	9.65433	0.00727	0.00307	13.1652	0.127543	11.1059	0.062905	14.133	0.456225	15.3433	15.1881	13.2303
Nanchang	54	2005	2.65558	9.24	8.26333	2011	1	0	10.0164	0.140316	0.3999	1.01965	9.80065	0.007167	0.002424	13.5384	0.107492	11.308	0.083069	14.1619	0.521577	15.374	15.1992	13.2515
Nanchang	54	2006	2.55988	9.3275	8.38754	2011	1	0	10.1709	0.167668	0.3921	1.0321	9.91767	0.007723	0.002494	13.747	0.104833	11.4916	0.10447	14.5011	0.543138	15.3923	15.369	13.2914
Nanchang	54	2007	2.59736	9.47856	8.52407	2011	1	0	10.3242	0.174852	0.3949	1.31227	10.0811	0.008439	0.017303	13.9713	0.144345	12.0358	0.097923	14.7035	0.589898	15.4074	15.3747	13.3471
Nanchang	54	2008	2.6174	9.62324	8.66106	2011	1	0	10.4942	0.1423	0.3849	1.27224	10.2021	0.009985	0.015156	14.2087	0.153738	12.3362	0.090528	14.6748	0.661923	15.4144	15.3739	13.3535
Nanchang	54	2009	2.61619	9.70942	8.7477	2011	1	0	10.5883	0.1294	0.3859	1.57495	10.3238	0.015569	0.018053	14.413	0.146739	12.4939	0.097499	14.6813	0.805069	15.4196	15.373	13.4047
Nanchang	54	2010	2.54072	9.81334	8.8809	2011	1	0	10.6867	0.163299	0.4125	1.57334	10.4642	0.010553	0.015335	14.6572	0.150121	12.7609	0.097609	15.0944	0.887049	15.4294	15.3669	13.4273
Nanchang	54	2011	2.44482	9.93987	9.0459	2011	1	1	10.8785	0.189239	0.3625	1.5119	10.592	0.010891	0.01242	14.912	0.170795	13.1447	0.096812	15.4425	0.752111	15.4349	15.3663	13.7259
Nanchang	54	2012	2.42559	10.0691	9.18301	2011	1	1	10.9804	0.1744	0.3865	1.57573	10.6867	0.01086	0.012962	15.0554	0.183277	13.3586	0.100264	15.4704	0.797537	15.4406	15.366	13.7768
Nanchang	54	2013	2.42004	10.1716	9.28786	2011	1	1	11.0885	0.1804	0.3982	1.63794	10.7524	0.002203	0.012918	15.2491	0.175102	13.5067	0.10197	15.6101	0.868358	15.445	15.3707	13.9945
Nanchang	54	2014	2.3434	10.2782	9.42658	2011	1	1	11.1616	0.2047	0.4057	1.72555	10.8561	0.012482	0.016706	15.3698	0.17204	13.6097	0.107081	15.8314	0.936283	15.4597	15.3711	14.0152
Nanchang	54	2015	2.33272	10.3717	9.52464	2011	1	1	11.2369	0.177	0.4122	1.84401	10.9635	0.012468	0.015097	15.5078	0.157334	13.6584	0.113143	15.773	1.00001	15.4625	15.5179	14.0391
Nanchang	54	2016	2.31534	10.4522	9.6126	2011	1	1	11.3096	0.143	0.4285	1.97579	11.0946	0.012433	0.017386	15.579	0.154355	13.7105	0.11703	15.6446	1.04254	15.4695	15.5221	14.0465
Nanchang	54	2017	2.30231	10.5367	9.70284	2011	1	1	11.4648	0.1329	0.44	2.04055	11.1939	0.012006	0.033276	15.6921	0.152805	13.8135	0.116228	15.7097	1.0308	15.4731	15.5221	14.0057
Nanchang	54	2018	2.28613	10.6175	9.79065	2011	1	1	11.4703	0.149879	0.4594	2.2656	11.3226	0.01207	0.036392	15.8336	0.14753	13.9199	0.114805	15.8831	1.08432	15.4868	15.5221	13.977
Jiujiang	55	2004	2.69528	8.96431	7.97281	2011	1	0	8.95261	0.042696	0.3487	0.70383	9.27037	0.005216	0.002732	12.8601	0.179592	11.143	0.012078	11.9338	0.434463	15.352	14.1707	12.7219
Jiujiang	55	2005	2.66534	9.07257	8.09224	2011	1	0	9.13032	0.036601	0.3311	0.524578	9.41091	0.006055	0.002345	13.1636	0.165644	11.3657	0.016833	11.9639	0.497766	15.355	14.1664	12.7614
Jiujiang	55	2006	2.70149	9.16879	8.17498	2011	1	0	9.28573	0.037316	0.3263	0.506894	9.5172	0.005865	0.002502	13.2707	0.181423	11.5638	0.01781	12.149	0.50399	15.3687	14.1817	12.8049
Jiujiang	55	2007	2.86291	9.33008	8.27824	2011	1	0	9.44066	0.046415	0.3306	0.497712	9.67234	0.00546	0.005468	13.5683	0.201984	11.9687	0.017247	12.5246	0.604668	15.3833	14.1712	12.7281
Jiujiang	55	2008	2.91828	9.46413	8.39313	2011	1	0	9.60137	0.0475	0.3308	0.483572	9.7867	0.003533	0.005473	13.8588	0.179401	12.1406	0.015977	12.7158	0.649424	15.3938	14.1696	12.6748
Jiujiang	55	2009	2.94735	9.56121	8.4803	2011	1	0	9.76537	0.0583	0.3588	0.60248	9.95481	0.00425	0.004481	14.1128	0.172252	12.3541	0.016618	13.0913	0.79262	15.4069	14.1661	12.6928
Jiujiang	55	2010	2.82314	9.66548	8.62763	2011	1	0	9.9925	0.119068	0.3433	0.618194	10.1164	0.004228	0.004694	14.3255	0.143934	12.3871	0.016476	14.0216	0.850199	15.4208	14.1627	12.7352
Jiujiang	55	2011	2.64277	9.79317	8.82134	2011	1	1	10.1835	0.194594	0.3285	0.620055	10.2906	0.004102	0.005241	14.6274	0.183114	12.9298	0.016925	14.7095	0.801123	15.4297	14.157	12.8844
Jiujiang	55	2012	2.61138	9.91985	8.95997	2011	1	1	10.3018	0.201	0.3471	0.651476	10.431	0.001507	0.005569	14.9075	0.185523	13.2229	0.015355	14.8642	0.849465	15.442	14.1455	12.9456
Jiujiang	55	2013	2.55582	10.0214	9.08307	2011	1	1	10.3587	0.1834	0.358	0.659318	10.5845	0.001838	0.011296	15.034	0.19238	13.3857	0.015665	14.8929	0.941341	15.441	14.1405	12.9598
Jiujiang	55	2014	2.47332	10.1297	9.22415	2011	1	1	10.5213	0.199	0.3698	0.691352	10.7011	0.001808	0.012384	15.1598	0.186631	13.4811	0.01621	15.0804	1.01812	15.4508	14.139	13.0268
Jiujiang	55	2015	2.48003	10.2268	9.31857	2011	1	1	10.5842	0.1962	0.3928	0.76308	10.8408	0.001767	0.011701	15.3036	0.185861	13.6209	0.017187	15.1328	1.11418	15.4576	14.1273	13.0564
Jiujiang	55	2016	2.46862	10.3093	9.40566	2011	1	1	10.6768	0.1659	0.4077	0.837056	10.939	0.003419	0.012644	15.3534	0.178155	13.6283	0.017763	15.0619	1.1586	15.4649	14.123	12.9837
Jiujiang	55	2017	2.44997	10.3918	9.49574	2011	1	1	10.8103	0.1418	0.422	0.859083	11.0339	0.003761	0.014455	15.4738	0.173133	13.7201	0.017813	15.0462	1.13147	15.4644	14.1082	13.0039
Jiujiang	55	2018	2.43509	10.4706	9.58066	2011	1	1	10.9201	0.133895	0.4252	0.930713	11.1833	0.004727	0.02088	15.5316	0.179489	13.814	0.017713	15.1007	1.12063	15.4707	14.0931	12.8958
Hangzhou	56	2004	2.2822	9.58638	8.76124	2011	1	0	10.5677	0.806274	0.4147	1.84938	10.2713	0.011152	0.004178	14.4866	0.15732	12.6371	0.044952	16.825	0.479197	15.6899	13.5769	13.6041
Hangzhou	56	2005	2.16865	9.71722	8.94311	2011	1	0	10.7111	0.822337	0.4409	1.84378	10.328	0.009225	0.003989	14.684	0.152458	12.8032	0.049742	17.0018	0.471236	15.7033	13.5688	13.8331
Hangzhou	56	2006	2.23453	9.85361	9.04959	2011	1	0	10.8567	0.901468	0.451	1.88755	10.3979	0.009461	0.004366	14.8289	0.153233	12.9531	0.052525	17.2503	0.424448	15.7121	13.5819	14.0726
Hangzhou	56	2007	2.27134	9.98456	9.16419	2011	1	0	10.8703	0.805518	0.4585	1.98585	10.505	0.00887	0.036209	15.0266	0.186902	13.3494	0.05446	17.3129	0.410746	15.7211	13.5936	14.2396
Hangzhou	56	2008	2.20108	10.0662	9.27725	2011	1	0	11.1681	0.6982	0.4629	2.04643	10.6014	0.008045	0.044198	15.2498	0.176933	13.5178	0.056056	17.3235	0.41423	15.729	13.5848	14.4166
Hangzhou	56	2009	2.21375	10.1724	9.37772	2011	1	0	11.0562	0.5427	0.4933	2.57753	10.6907	0.008266	0.045009	15.4056	0.175932	13.6679	0.057667	17.1337	0.450443	15.7374	13.5912	14.5302
Hangzhou	56	2010	2.27779	10.3101	9.48691	2011	1	0	11.1538	0.595827	0.4869	2.53459	10.7949	0.007035	0.0468	15.6345	0.171725	13.8727	0.063097	17.3835	0.462776	15.7458	13.6984	14.6601
Hangzhou	56	2011	2.12752	10.387	9.63201	2011	1	1	11.2957	0.588893	0.4927	2.33958	10.9043	0.006344	0.046719	15.8271	0.176658	14.0936	0.064397	17.5372	0.441658	15.7524	13.6945	14.7874
Hangzhou	56	2012	2.09814	10.483	9.74197	2011	1	1	11.396	0.4991	0.5094	2.20659	10.9405	0.005667	0.051111	15.8777	0.186927	14.2006	0.06555	17.4775	0.477154	15.7621	13.6956	14.8519
Hangzhou	56	2013	2.07737	10.5792	9.84813	2011	1	1	11.6785	0.4832	0.5293	2.20525	11.083	0.006515	0.054059	15.9623	0.18983	14.3007	0.066773	17.5122	0.51104	15.7708	13.699	14.8544
Hangzhou	56	2014	1.8948	10.7062	10.0671	2011	1	1	11.5503	0.4537	0.5525	2.21115	11.1679	0.005631	0.054525	16.0785	0.190072	14.4181	0.066317	17.5476	0.537977	15.7837	13.6979	14.892
Hangzhou	56	2015	1.87861	10.7855	10.155	2011	1	1	11.6283	0.4125	0.5824	2.22834	11.2621	0.005073	0.058192	16.305	0.185356	14.6195	0.065726	17.5401	0.550131	15.7945	13.6911	14.8752
Hangzhou	56	2016	1.86989	10.8626	10.2367	2011	1	1	11.7303	0.3991	0.6089	2.25079	11.3754	0.005051	0.053349	16.4576	0.180168	14.7438	0.058149	17.6255	0.517028	15.8116	13.6877	14.8807
Hangzhou	56	2017	1.85137	10.938	10.3221	2011	1	1	11.8139	0.4023	0.629181	2.26714	11.4791	0.004992	0.059915	16.5505	0.181254	14.8426	0.056477	17.7415	0.464813	15.8356	13.6762	14.8699
Hangzhou	56	2018	1.84292	11.0214	10.4101	2011	1	1	11.8507	0.359859	0.639	2.6558	11.5779	0.005517	0.068843	16.6587	0.183704	14.9643	0.055802	17.6994	0.480679	15.862	13.6762	14.8422
Jiaxing	57	2004	2.09272	9.59513	8.85666	2011	1	0	10.3579	0.624452	0.3214	0.835176	9.93794	0.00715	0.008302	13.3	0.223084	11.7998	0.00529	15.6965	0.603203	15.0213	13.6147	13.0412
Jiaxing	57	2005	1.86081	9.69209	9.07108	2011	1	0	10.4547	0.693167	0.3391	0.828259	9.93534	0.007597	0.007886	13.5069	0.217394	11.9809	0.00637	15.8997	0.606606	15.0225	13.6162	13.3243
Jiaxing	57	2006	1.99151	9.78853	9.09963	2011	1	0	10.6018	0.749218	0.3351	0.850036	10.0268	0.007901	0.010094	13.6687	0.2203	12.156	0.007611	16.127	0.594225	15.0261	13.6182	13.4404
Jiaxing	57	2007	1.89295	9.86464	9.22651	2011	1	0	10.7612	0.773017	0.3397	0.852537	10.166	0.008345	0.038568	13.8871	0.244066	12.4768	0.008958	16.3214	0.567719	15.0299	13.6233	13.4899
Jiaxing	57	2008	1.94843	10.0204	9.3534	2011	1	0	10.672	0.7593	0.344	0.883515	10.2826	0.007997	0.038433	14.1224	0.239868	12.6947	0.010895	16.4389	0.554557	15.0336	13.6219	13.5225
Jiaxing	57	2009	1.94663	10.1143	9.44818	2011	1	0	10.7121	0.6128	0.3639	1.18802	10.3723	0.007952	0.036624	14.2924	0.216548	12.7625	0.011464	16.2796	0.64306	15.0381	13.6108	13.5412
Jiaxing	57	2010	1.91347	10.2215	9.57255	2011	1	0	10.8618	0.671805	0.3624	1.19713	10.5	0.007913	0.037858	14.504	0.215668	12.97	0.015325	16.5533	0.647014	15.044	13.6171	13.5974
Jiaxing	57	2011	1.88663	10.3584	9.72358	2011	1	1	10.9896	0.687494	0.3724	1.20009	10.6686	0.008751	0.039384	14.6935	0.231083	13.2286	0.016561	16.7281	0.555927	15.0484	13.6122	13.5804
Jiaxing	57	2012	1.91543	10.4828	9.83285	2011	1	1	11.062	0.6277	0.393	1.18299	10.7858	0.007736	0.040105	14.7737	0.249049	13.3836	0.017635	16.7139	0.568161	15.0524	13.6023	13.5823
Jiaxing	57	2013	1.90149	10.5735	9.93091	2011	1	1	11.4183	0.6252	0.402	1.22631	10.8961	0.007599	0.039743	14.9253	0.233419	13.4703	0.018425	16.7951	0.606848	15.0565	13.581	13.5899
Jiaxing	57	2014	1.70785	10.6488	10.1136	2011	1	1	11.2045	0.6181	0.4158	1.31037	11.0073	0.007778	0.042063	15.0242	0.225929	13.5366	0.01888	16.8467	0.662532	15.0628	13.5798	13.5933
Jiaxing	57	2015	1.69532	10.7255	10.1976	2011	1	1	11.2496	0.5503	0.4344	1.34127	11.1227	0.007847	0.038567	15.2604	0.209387	13.6968	0.015083	16.7786	0.714598	15.0668	13.5619	13.6037
Jiaxing	57	2016	1.68728	10.7981	10.275	2011	1	1	11.3382	0.539	0.444	1.34259	11.2096	0.007582	0.040561	15.3021	0.202906	13.7071	0.018585	16.8512	0.722443	15.0743	13.5671	13.5992
Jiaxing	57	2017	1.68778	10.8791	10.3557	2011	1	1	11.4565	0.5622	0.439914	1.36374	11.3258	0.007538	0.040937	15.4143	0.206353	13.8361	0.019405	17.0193	0.687052	15.0863	13.5541	13.5815
Jiaxing	57	2018	1.67557	10.9584	10.4423	2011	1	1	11.5508	0.580462	0.4377	1.38972	11.4114	0.007374	0.040533	15.5885	0.204125	13.9995	0.019618	17.1577	0.665312	15.0977	13.5411	13.5313
Cangzhou	58	2004	2.44308	8.90694	8.01367	2011	1	0	9.36383	0.072484	0.3383	0.589189	9.32454	0.002336	0.003938	13.1264	0.258075	11.7719	0.002706	13.2377	0.3169	15.7315	13.7171	12.8752
Cangzhou	58	2005	2.5965	9.05917	8.10501	2011	1	0	9.71601	0.058505	0.3463	0.389725	9.58105	0.00229	0.00353	13.353	0.258124	11.9987	0.003191	13.4024	0.313509	15.7394	13.7075	13.0466
Cangzhou	58	2006	2.70701	9.19887	8.20303	2011	1	0	9.83403	0.066124	0.351	0.351964	9.73909	0.002555	0.002969	13.5998	0.221631	12.0931	0.003854	13.65	0.357506	15.7483	13.7002	13.0437
Cangzhou	58	2007	2.80074	9.33992	8.31003	2011	1	0	9.96199	0.07149	0.3682	0.321459	9.9383	0.002599	0.008036	13.8212	0.265853	12.4964	0.004671	13.862	0.422203	15.7617	13.7198	13.0283
Cangzhou	58	2008	2.92388	9.48608	8.41316	2011	1	0	10.1131	0.0772	0.3775	0.294798	10.1374	0.003098	0.007284	14.0386	0.301154	12.8384	0.005293	14.097	0.461747	15.7758	13.6929	13.0427
Cangzhou	58	2009	2.68052	9.49417	8.50815	2011	1	0	10.155	0.0513	0.3975	0.394946	10.5223	0.002915	0.006417	14.27	0.261706	12.9295	0.00599	13.7371	0.612257	15.7861	13.6889	12.9769
Cangzhou	58	2010	2.91534	9.68757	8.61758	2011	1	0	10.3447	0.051578	0.3791	0.406048	10.4047	0.002588	0.005544	14.5723	0.234829	13.1234	0.006343	13.9433	0.65729	15.8046	13.6865	12.9877
Cangzhou	58	2011	2.80963	9.81875	8.78569	2011	1	1	10.4927	0.053682	0.36	0.421021	10.4968	0.003146	0.004284	14.7876	0.205702	13.2063	0.006671	14.1432	0.591981	15.8099	13.6797	13.0936
Cangzhou	58	2012	2.76883	9.94295	8.92452	2011	1	1	10.57	0.0524	0.3606	0.449703	10.6055	0.003186	0.004739	14.952	0.236783	13.5114	0.00689	14.2028	0.672683	15.8229	13.6589	13.1692
Cangzhou	58	2013	2.6059	10.0021	9.04429	2011	1	1	10.5956	0.0528	0.3734	0.519726	10.68	0.003239	0.00587	15.0751	0.199965	13.4655	0.007134	14.2806	0.760755	15.8361	13.6553	13.1692
Cangzhou	58	2014	2.56026	10.093	9.15292	2011	1	1	10.6614	0.0667	0.3789	0.588208	10.7807	0.003071	0.009168	15.1538	0.197462	13.5316	0.010481	14.5531	0.870921	15.8546	13.6471	13.1819
Cangzhou	58	2015	2.53634	10.1792	9.2485	2011	1	1	10.7104	0.0517	0.408	0.642179	10.9111	0.003183	0.003807	15.3941	0.213384	13.8495	0.007455	14.3553	0.934538	15.8228	13.633	13.1725
Cangzhou	58	2016	2.52249	10.2613	9.33609	2011	1	1	10.7669	0.0533	0.417	0.698151	10.9703	0.003002	0.008631	15.4347	0.211292	13.8802	0.010427	14.4513	0.982056	15.8311	13.6292	13.1594
Cangzhou	58	2017	2.51104	10.3432	9.42246	2011	1	1	10.7869	0.0676	0.440438	0.768113	11.1122	0.003071	0.008368	15.5211	0.221757	14.015	0.008019	14.7172	1.03174	15.8377	13.5924	12.9829
Cangzhou	58	2018	2.48062	10.4201	9.51163	2011	1	1	10.7906	0.086325	0.4952	0.811879	11.2095	0.002915	0.009265	15.6437	0.209938	14.0827	0.009022	14.9704	1.07667	15.8418	13.5671	13.0283
Langfang	59	2004	2.12333	9.12815	8.37517	2011	1	0	9.65284	0.137702	0.3087	0.595403	9.45826	0.001286	0.004755	12.8901	0.240442	11.4649	0.0147	13.6326	0.440702	15.176	13.4353	12.3863
Langfang	59	2005	2.19974	9.22671	8.43837	2011	1	0	9.66313	0.146099	0.2969	0.628435	9.61004	0.001475	0.004427	13.0811	0.250052	11.6951	0.01728	13.7186	0.549897	15.1805	13.4366	12.3955
Langfang	59	2006	2.25596	9.32857	8.51499	2011	1	0	9.81613	0.178049	0.2946	0.655457	9.76686	0.001476	0.003799	13.3171	0.213492	11.7729	0.016467	14.0775	0.630359	15.191	13.4364	12.4236
Langfang	59	2007	2.46641	9.53307	8.63031	2011	1	0	9.99502	0.203141	0.3017	0.690872	10.0001	0.002675	0.01627	13.6432	0.212197	12.093	0.018547	14.4009	0.775974	15.2064	13.429	12.4572
Langfang	59	2008	2.61836	9.68757	8.72502	2011	1	0	10.1565	0.2353	0.3106	0.697086	10.2624	0.002918	0.013958	13.8789	0.236936	12.439	0.02027	14.7212	0.880971	15.2223	13.4291	12.5091
Langfang	59	2009	1.98347	9.51451	8.82967	2011	1	0	10.2365	0.2005	0.3452	0.913249	10.3569	0.002888	0.015602	14.0943	0.215822	12.561	0.025587	14.6487	1.11522	15.2346	13.4279	12.6172
Langfang	59	2010	2.57952	9.88206	8.93445	2011	1	0	10.3686	0.240463	0.3477	0.97852	10.5248	0.002851	0.013103	14.4013	0.19233	12.7528	0.023534	14.9938	0.672811	15.2483	13.4239	12.7553
Langfang	59	2011	2.41606	9.99839	9.11625	2011	1	1	10.5125	0.212279	0.3485	0.953005	10.5961	0.002809	0.012247	14.6394	0.190523	12.9815	0.02473	15.0454	0.655521	15.2622	13.4195	12.8874
Langfang	59	2012	2.38078	10.1215	9.25407	2011	1	1	10.6115	0.1769	0.3496	1.00962	10.7239	0.002752	0.012568	14.8015	0.209832	13.24	0.024256	14.9703	0.714538	15.2815	13.4195	12.9504
Langfang	59	2013	2.46609	10.2069	9.30429	2011	1	1	10.7374	0.1883	0.3716	1.13656	10.8124	0.002959	0.010818	14.8886	0.183385	13.1924	0.020636	15.1126	0.79321	15.2563	13.412	12.9923
Langfang	59	2014	2.42806	10.2893	9.4022	2011	1	1	10.7874	0.1493	0.425	1.16147	10.9248	0.002297	0.009733	14.9225	0.177903	13.1959	0.019765	14.994	0.611184	15.3205	13.4	13.0221
Langfang	59	2015	2.4261	10.3711	9.48486	2011	1	1	10.9052	0.1223	0.471	1.34421	11.0779	0.002235	0.008633	15.3882	0.153916	13.5168	0.034226	14.9229	0.862542	15.3335	13.3826	13.0048
Langfang	59	2016	2.42426	10.4526	9.56704	2011	1	1	10.9848	0.1221	0.486	1.81253	11.1947	0.002088	0.015023	15.4426	0.155051	13.5786	0.029567	15.0111	0.908442	15.3448	13.3692	13.0379
Langfang	59	2017	2.41971	10.5314	9.64776	2011	1	1	11.0282	0.1253	0.497218	2.01325	11.2602	0.00221	0.011471	15.578	0.166308	13.7841	0.025908	15.0993	0.924649	15.3717	13.3375	13.7756
Langfang	59	2018	2.39757	10.6075	9.733	2011	1	1	11.0807	0.149818	0.5706	2.00709	11.3642	0.001944	0.009028	15.6406	0.173953	13.8917	0.026289	15.3538	0.916193	15.3917	13.3212	12.894
Dongwan	60	2004	2.25983	9.92945	9.11416	2012	1	0	11.1844	4.62245	0.4215	1.2164	10.1397	0.003412	0.00682	13.7553	0.147986	11.8446	0.005621	17.7934	0.375571	14.2978	13.1291	12.12
Dongwan	60	2005	2.32493	10.0381	9.19441	2012	1	0	10.4122	2.7616	0.4243	0.68779	10.2674	0.002679	0.00338	13.9729	0.146148	12.0497	0.010051	17.914	0.273761	14.32	13.1214	12.1955
Dongwan	60	2006	2.37501	10.1394	9.27435	2012	1	0	10.5832	2.55676	0.414	0.658898	10.3461	0.004805	0.002619	14.2068	0.165058	12.4054	0.013074	18.0225	0.268589	14.3361	13.119	12.2453
Dongwan	60	2007	2.43059	10.2474	9.35928	2012	1	0	10.737	2.57773	0.428	0.683639	10.4711	0.004671	0.047247	14.4735	0.213544	12.9296	0.014702	18.213	0.266888	14.3535	13.1214	12.277
Dongwan	60	2008	2.39439	10.3181	9.44494	2012	1	0	10.8834	2.1285	0.4689	0.6429	10.5842	0.004363	0.043273	14.5848	0.169296	12.8087	0.016387	18.1825	0.255053	14.3744	13.1242	12.2662
Dongwan	60	2009	2.52944	10.4056	9.47762	2012	1	0	10.9438	1.7085	0.5117	0.771484	10.6594	0.004294	0.051705	14.6306	0.057396	11.7728	0.019019	17.9792	0.290675	14.3962	13.126	12.3318
Dongwan	60	2010	1.74213	10.4826	9.92752	2012	1	0	11.1027	1.9382	0.4872	0.784143	10.7489	0.002917	0.027591	14.8779	0.225724	13.3895	0.021067	18.2259	0.262568	14.4131	13.1275	12.3545
Dongwan	60	2011	1.72979	10.5844	10.0364	2012	1	0	10.959	1.84524	0.4965	0.784747	10.8178	0.003288	0.051537	15.0737	0.236516	13.632	0.024394	18.2858	0.22802	14.4296	13.0476	12.424
Dongwan	60	2012	1.72163	10.6677	10.1244	2012	1	1	10.982	1.8208	0.5221	0.837418	10.9922	0.003241	0.048086	15.1651	0.240667	13.7408	0.028011	18.3288	0.235591	14.4414	13.1184	12.4411
Dongwan	60	2013	1.71216	10.7492	10.2115	2012	1	1	12.5793	1.7274	0.5375	0.869619	10.6659	0.003859	0.038301	15.3076	0.255464	13.943	0.032227	18.3677	0.252082	14.4516	13.1123	14.7112
Dongwan	60	2014	1.64661	10.5123	10.0136	2012	1	1	11.1649	1.6971	0.5214	0.945767	10.7706	0.004777	0.030814	15.3365	0.259871	13.989	0.036503	18.4188	0.242651	14.4647	13.1244	14.6857
Dongwan	60	2015	1.64267	10.5915	10.0951	2012	1	1	11.2334	1.6575	0.531	0.95312	10.8822	0.005201	0.053048	15.5755	0.225266	14.085	0.05878	18.4599	0.230518	14.4834	12.1777	14.6583
Dongwan	60	2016	1.62466	10.6712	10.1859	2012	1	1	11.3228	1.6712	0.5317	0.937723	10.9621	0.006879	0.046617	15.6061	0.238527	14.1728	0.056038	18.5517	0.228109	14.5134	13.0815	14.6538
Dongwan	60	2017	1.60735	10.7523	10.2777	2012	1	1	11.4222	1.614	0.514	0.904163	11.0287	0.006477	0.050862	15.7141	0.221045	14.2047	0.056039	18.6195	0.225905	14.5637	12.9945	14.7009
Dongwan	60	2018	1.57144	10.8341	10.3821	2012	1	1	11.5023	1.62104	0.5105	0.9663	11.1554	0.005777	0.051403	15.8507	0.203068	14.2565	0.052424	18.7133	0.218899	14.6553	13.0605	14.701
Xuzhou	61	2004	2.44715	9.19421	8.29929	2012	1	0	9.39308	0.068703	0.3647	0.433565	9.66831	0.004061	0.002538	13.4148	0.198076	11.7957	0.009474	13.5316	0.406345	16.0313	13.1441	13.2945
Xuzhou	61	2005	2.51744	9.32233	8.39908	2012	1	0	9.52493	0.075269	0.3533	0.40523	9.84429	0.003627	0.00224	13.6899	0.192653	12.043	0.010015	13.7238	0.49607	16.0405	13.1517	13.2929
Xuzhou	61	2006	2.62194	9.46009	8.49617	2012	1	0	9.63972	0.103416	0.3546	0.395507	9.9941	0.003486	0.002508	13.8861	0.187618	12.2127	0.011141	14.2059	0.54926	16.0506	13.165	13.307
Xuzhou	61	2007	2.68801	9.60747	8.61867	2012	1	0	9.79306	0.11309	0.3602	0.407382	10.0737	0.003559	0.012997	14.2037	0.243718	12.792	0.012091	14.4571	0.571996	16.0572	13.1759	13.3092
Xuzhou	61	2008	2.7171	9.73832	8.73875	2012	1	0	9.9696	0.1195	0.3664	0.396829	10.197	0.003555	0.013412	14.5039	0.221872	12.9982	0.012683	14.6907	0.623041	16.0635	13.1893	13.3232
Xuzhou	61	2009	2.12889	9.60224	8.84664	2012	1	0	10.1306	0.0657	0.3729	0.473845	10.3474	0.003732	0.014436	14.7576	0.197495	13.1356	0.013124	14.2672	0.679692	16.0748	13.2235	13.3269
Xuzhou	61	2010	2.1071	9.72687	8.98156	2012	1	0	10.4366	0.095741	0.3971	0.488231	10.4413	0.003455	0.013948	14.9964	0.188028	13.3252	0.012345	14.8511	0.69652	16.0906	13.2571	13.3346
Xuzhou	61	2011	2.02381	9.86298	9.15799	2012	1	0	10.6312	0.114787	0.4055	0.488461	10.5838	0.003873	0.022791	15.329	0.198497	13.712	0.013489	15.2208	0.61972	16.0945	13.2551	13.3434
Xuzhou	61	2012	2.01784	9.9858	9.28378	2012	1	1	10.7553	0.1309	0.4147	0.509695	10.6935	0.003571	0.023753	15.4833	0.210524	13.9252	0.011693	15.4749	0.668701	16.1086	13.2551	13.3614
Xuzhou	61	2013	1.97229	10.0762	9.39699	2012	1	1	10.6931	0.0878	0.425	0.532213	10.7582	0.003355	0.02432	15.5999	0.204354	14.012	0.013538	15.1756	0.696631	16.125	13.2516	13.909
Xuzhou	61	2014	1.87963	10.0891	9.45806	2012	1	1	10.9622	0.0741	0.4521	0.54892	10.8154	0.003118	0.026415	15.7054	0.199365	14.0927	0.013409	15.1179	0.739651	16.1413	13.1975	13.8898
Xuzhou	61	2015	1.8752	10.1742	9.54553	2012	1	1	11.027	0.0634	0.4624	0.577062	10.9025	0.003073	0.025503	15.8337	0.202469	14.2365	0.013379	15.0307	0.80192	16.1464	13.1212	13.8642
Xuzhou	61	2016	1.86074	10.2549	9.63391	2012	1	1	11.1101	0.0714	0.4738	0.623259	10.9548	0.002972	0.026015	15.8924	0.207183	14.3183	0.013523	15.2373	0.825913	16.1587	13.1022	13.8137
Xuzhou	61	2017	1.85584	10.3413	9.72298	2012	1	1	11.2334	0.1445	0.472	0.631733	11.0653	0.002922	0.026052	15.9285	0.2103	14.3693	0.012435	16.0718	0.79883	16.1568	13.0815	13.7927
Xuzhou	61	2018	1.84478	10.4219	9.80951	2012	1	1	11.2505	0.114946	0.4903	0.72721	11.1768	0.002977	0.028896	15.9912	0.193432	14.3484	0.01251	15.8651	0.798363	16.1619	13.0605	13.6804
Zaozhuang	62	2004	2.25406	9.04464	8.23191	2012	1	0	9.53322	0.058175	0.2782	0.474459	9.46271	0.005464	0.003691	12.6352	0.181959	10.9313	0.002535	12.5872	0.437091	15.1105	12.1955	12.6776
Zaozhuang	62	2005	2.32987	9.19837	8.35255	2012	1	0	9.77577	0.047583	0.2681	0.402147	9.60457	0.005023	0.002824	13.0864	0.14374	11.1466	0.002744	12.6161	0.506195	15.1164	12.1548	12.7722
Zaozhuang	62	2006	2.35118	9.30747	8.45255	2012	1	0	9.95442	0.049738	0.2746	0.377788	9.73114	0.004942	0.002998	13.1519	0.16186	11.3308	0.0031	12.8426	0.448802	15.1291	12.1431	12.7773
Zaozhuang	62	2007	2.43851	9.4403	8.54891	2012	1	0	10.1457	0.052816	0.2744	0.372445	9.95773	0.004927	0.010154	13.4321	0.197244	11.8088	0.003402	13.0998	0.427032	15.151	12.1621	12.7504
Zaozhuang	62	2008	2.50219	9.5694	8.65223	2012	1	0	10.3082	0.0425	0.2842	0.376599	10.1138	0.005303	0.010466	13.5928	0.21166	12.04	0.004676	13.0491	0.457052	15.159	12.1642	12.7536
Zaozhuang	62	2009	2.50229	9.65827	8.74106	2012	1	0	10.3951	0.034	0.2908	0.489809	10.2031	0.005557	0.012186	13.8259	0.202794	12.2303	0.005306	12.9151	0.484762	15.1682	12.1658	12.7455
Zaozhuang	62	2010	2.48209	9.77733	8.86823	2012	1	0	10.5143	0.045272	0.3128	0.534284	10.3235	0.005389	0.011996	14.0698	0.197892	12.4497	0.005475	13.332	0.528751	15.1791	12.1658	12.7877
Zaozhuang	62	2011	2.40483	9.91311	9.03563	2012	1	0	10.6394	0.044168	0.3297	0.520858	10.4625	0.004939	0.010829	14.2877	0.213249	12.7424	0.005566	13.4441	0.527492	15.1872	12.1548	12.8498
Zaozhuang	62	2012	2.39017	10.0415	9.17014	2012	1	1	10.7202	0.0419	0.3398	0.538187	10.5711	0.004619	0.010228	14.4424	0.199847	12.8322	0.005427	13.4788	0.613427	15.1887	12.1495	12.9312
Zaozhuang	62	2013	2.3201	10.1361	9.2945	2012	1	1	10.7413	0.0424	0.3514	0.530451	10.6572	0.004712	0.008562	14.5469	0.184627	12.8575	0.005708	13.561	0.676383	15.1918	12.2549	13.1461
Zaozhuang	62	2014	2.27221	10.2254	9.40467	2012	1	1	10.8569	0.0447	0.3821	0.512481	10.7619	0.004407	0.008735	14.5912	0.186068	12.9095	0.006352	13.6931	0.722179	15.205	12.2784	13.0779
Zaozhuang	62	2015	2.14255	10.1578	9.39582	2012	1	1	10.8722	0.0489	0.3972	0.530667	10.8132	0.004552	0.00528	14.6759	0.194832	13.0403	0.007432	13.8085	0.800553	15.221	12.2061	13.0671
Zaozhuang	62	2016	2.12844	10.2295	9.47409	2012	1	1	10.9148	0.0418	0.4119	0.513421	10.8929	0.004649	0.006768	14.7196	0.1988	13.1042	0.008234	13.705	0.834724	15.2343	12.1548	13.0148
Zaozhuang	62	2017	2.11268	10.3064	9.55846	2012	1	1	10.9819	0.0434	0.416	0.525954	10.9743	0.004644	0.008623	14.7128	0.207349	13.1394	0.008595	13.8148	0.780284	15.2459	12.1548	12.9656
Zaozhuang	62	2018	2.08543	10.3735	9.63855	2012	1	1	11.0223	0.043983	0.427	0.558967	11.0574	0.006176	0.010816	14.77	0.215632	13.2358	0.009198	13.8706	0.823047	15.2567	12.1007	12.8113
Ji'ning	63	2004	2.60472	9.15926	8.20193	2012	1	0	9.53003	0.108486	0.3454	0.493395	9.51158	0.003979	0.002324	13.504	0.193859	11.8634	0.005532	13.9942	0.460369	15.8978	13.6276	13.2581
Ji'ning	63	2005	2.6015	9.28164	8.32555	2012	1	0	9.66447	0.119496	0.3129	0.492106	9.65758	0.003974	0.002452	13.6853	0.183476	11.9896	0.006458	14.2296	0.526947	15.9022	13.6186	13.3025
Ji'ning	63	2006	2.63799	9.40187	8.43185	2012	1	0	9.82893	0.128391	0.3198	0.452649	9.8516	0.003973	0.002506	13.9468	0.179309	12.2281	0.007562	14.4412	0.338759	15.9096	13.6124	13.3287
Ji'ning	63	2007	2.70762	9.56613	8.57006	2012	1	0	9.99843	0.115794	0.3239	0.43608	10.0754	0.004216	0.018131	14.1728	0.243563	12.7604	0.008165	14.5137	0.366538	15.9175	13.608	13.3047
Ji'ning	63	2008	2.72353	9.69558	8.69365	2012	1	0	10.1932	0.107	0.3213	0.407417	10.2394	0.004581	0.020705	14.373	0.251202	12.9915	0.008884	14.6356	0.384367	15.923	13.6058	13.3375
Ji'ning	63	2009	2.73881	9.78248	8.77496	2012	1	0	10.2392	0.087	0.3306	0.504311	10.3416	0.004433	0.019704	14.5011	0.240152	13.0746	0.009217	14.4819	0.484614	15.9333	13.6052	13.3128
Ji'ning	63	2010	2.66112	9.89477	8.91603	2012	1	0	10.3597	0.11876	0.3405	0.537368	10.4863	0.004724	0.020907	14.7405	0.221617	13.2337	0.009635	14.9207	0.564813	15.9473	13.6029	13.3573
Ji'ning	63	2011	2.5718	10.0171	9.07246	2012	1	0	10.4837	0.128154	0.3485	0.557046	10.5777	0.004659	0.019132	14.9154	0.250785	13.5323	0.009526	15.1271	0.480429	15.952	13.5961	13.481
Ji'ning	63	2012	2.54489	10.1446	9.21054	2012	1	1	10.5755	0.1012	0.3587	0.603217	10.7038	0.003706	0.01871	15.1033	0.245819	13.7002	0.010052	14.9877	0.56743	15.9522	13.5998	13.5516
Ji'ning	63	2013	2.46352	10.2384	9.3368	2012	1	1	10.6284	0.0925	0.3692	0.626004	10.747	0.003638	0.01821	15.2701	0.223289	13.7708	0.010462	14.9912	0.624957	15.953	13.5785	13.7354
Ji'ning	63	2014	2.40537	10.3231	9.44541	2012	1	1	10.741	0.0846	0.3958	0.655727	10.8285	0.003567	0.017283	15.3564	0.22162	13.8496	0.011102	14.9828	0.667931	15.9674	13.5671	13.7263
Ji'ning	63	2015	2.21854	10.2359	9.43907	2012	1	1	10.7899	0.0844	0.4143	0.658123	10.8982	0.003549	0.015597	15.4547	0.221375	13.9468	0.011985	15.035	0.720388	15.9759	13.5527	13.686
Ji'ning	63	2016	2.2025	10.3085	9.51893	2012	1	1	10.8525	0.0836	0.4351	0.656234	10.9571	0.003693	0.013809	15.5305	0.224907	14.0384	0.012635	15.0956	0.762229	15.9854	13.5278	13.6556
Ji'ning	63	2017	2.1839	10.3865	9.60542	2012	1	1	10.9229	0.0881	0.44	0.671387	11.0334	0.003788	0.012656	15.5553	0.229879	14.0851	0.012734	15.2226	0.749128	15.9939	13.5144	13.6215
Ji'ning	63	2018	2.1673	10.4573	9.68378	2012	1	1	10.9848	0.086138	0.4472	0.707516	11.0998	0.003502	0.01209	15.6395	0.228127	14.1616	0.012903	15.2617	0.798888	16.0024	13.5008	13.6183
Taian	64	2004	2.40666	9.09189	8.21365	2012	1	0	9.4986	0.067945	0.3444	0.508667	9.38893	0.004993	0.002804	13.1519	0.153591	11.2784	0.011361	13.1172	0.487888	15.5202	14.0078	12.9634
Taian	64	2005	2.50655	9.24348	8.32458	2012	1	0	9.65162	0.070498	0.315	0.499381	9.50149	0.004153	0.002734	13.3647	0.141787	11.4113	0.012742	13.31	0.582698	15.5217	14.0171	13.1267
Taian	64	2006	2.57777	9.38983	8.4429	2012	1	0	9.84544	0.077162	0.3238	0.47634	9.63326	0.004866	0.003021	13.5678	0.13255	11.547	0.014668	13.5743	0.503921	15.5233	14.0418	13.1101
Taian	64	2007	2.60296	9.53373	8.57708	2012	1	0	10.0265	0.083463	0.3302	0.439748	9.793	0.004365	0.015722	13.8603	0.158093	12.0158	0.014871	13.8386	0.52687	15.525	14.0639	13.1244
Taian	64	2008	2.66199	9.68625	8.70718	2012	1	0	10.2326	0.0692	0.3389	0.399868	9.99162	0.004449	0.023994	13.9254	0.191814	12.2742	0.016405	13.8619	0.534842	15.5288	14.0836	13.1513
Taian	64	2009	2.67743	9.77973	8.79487	2012	1	0	10.3538	0.0428	0.3557	0.448561	10.1515	0.004855	0.016563	14.1117	0.179104	12.3919	0.016748	13.5076	0.601478	15.5308	14.0971	13.1704
Taian	64	2010	2.62824	9.90116	8.93484	2012	1	0	10.5292	0.052439	0.3689	0.447243	10.3386	0.004452	0.016019	14.3786	0.174312	12.6317	0.017131	13.8887	0.619231	15.5329	14.1037	13.2414
Taian	64	2011	2.5281	10.0296	9.10209	2012	1	0	10.6418	0.051074	0.3847	0.452697	10.4773	0.004453	0.013248	14.5497	0.195223	12.9161	0.017547	13.9784	0.63954	15.5374	14.1149	13.3961
Taian	64	2012	2.51707	10.1526	9.22955	2012	1	1	10.6418	0.0535	0.4018	0.478852	10.5963	0.004441	0.014064	14.702	0.196568	13.0753	0.018064	14.1258	0.696693	15.5363	14.1149	13.4328
Taian	64	2013	2.44228	10.2471	9.35418	2012	1	1	10.8182	0.0552	0.4167	0.507542	10.7106	0.003463	0.01496	14.7674	0.198639	13.1511	0.018247	14.247	0.710136	15.5361	14.1259	13.5658
Taian	64	2014	2.37861	10.3325	9.46599	2012	1	1	10.894	0.0608	0.437	0.530149	10.7857	0.004029	0.013835	14.8655	0.185908	13.183	0.018711	14.4179	0.765762	15.5424	14.1193	13.5458
Taian	64	2015	2.1117	10.2447	9.49717	2012	1	1	10.9418	0.045	0.4519	0.570087	10.8558	0.004348	0.012608	14.9999	0.19903	13.3856	0.019317	14.1676	0.828979	15.5484	14.122	13.5031
Taian	64	2016	2.10001	10.3189	9.57693	2012	1	1	10.9857	0.0402	0.4674	0.583901	10.924	0.004367	0.010359	15.0112	0.195869	13.3809	0.023012	14.1024	0.874224	15.5536	14.1303	13.4487
Taian	64	2017	2.08875	10.3963	9.65976	2012	1	1	11.0577	0.0424	0.468	0.587852	10.9963	0.004377	0.011725	15.0851	0.193881	13.4446	0.021459	14.2322	0.836267	15.5583	14.1303	13.4186
Taian	64	2018	2.07536	10.4687	9.73855	2012	1	1	11.0777	0.043185	0.4795	0.64475	11.0269	0.004168	0.008412	15.1532	0.196557	13.5264	0.02177	14.271	0.907205	15.5612	14.1303	13.1293
Dezhou	65	2004	2.38066	8.9933	8.12593	2012	1	0	9.43684	0.071276	0.3027	0.61319	9.13811	0.003217	0.004354	12.9058	0.199834	11.2956	0.003919	13.1013	0.624978	15.519	13.6796	12.7399
Dezhou	65	2005	2.38316	9.11118	8.24276	2012	1	0	9.62232	0.071584	0.2954	0.561533	9.28533	0.003412	0.004459	13.1323	0.17096	11.366	0.005211	13.2971	0.700278	15.525	13.6875	12.8186
Dezhou	65	2006	2.39705	9.23572	8.36148	2012	1	0	9.80206	0.065754	0.3021	0.539975	9.44558	0.003594	0.004366	13.363	0.157909	11.5172	0.006322	13.3996	0.564976	15.5344	13.6938	12.8123
Dezhou	65	2007	2.48528	9.42478	8.51439	2012	1	0	9.98613	0.06712	0.3105	0.504785	9.66626	0.003734	0.012591	13.5545	0.205775	11.9735	0.00678	13.583	0.511757	15.5412	13.7012	12.8323
Dezhou	65	2008	2.57011	9.58501	8.64107	2012	1	0	10.1506	0.0768	0.3196	0.483263	9.83023	0.003617	0.009378	13.772	0.211481	12.2184	0.007185	13.8882	0.522504	15.5457	13.7068	12.8057
Dezhou	65	2009	2.55876	9.66181	8.72228	2012	1	0	10.2416	0.0665	0.3201	0.523816	9.98264	0.00377	0.01235	13.9536	0.193704	12.3122	0.007066	13.7966	0.627959	15.5542	13.7091	12.8358
Dezhou	65	2010	2.47723	9.76483	8.85769	2012	1	0	10.3013	0.079638	0.3304	0.548815	10.0967	0.003682	0.012972	14.2532	0.184668	12.564	0.00696	14.0933	0.688005	15.5563	13.7094	12.8623
Dezhou	65	2011	2.36776	9.89196	9.03002	2012	1	0	10.4604	0.088836	0.339	0.510155	10.2541	0.002032	0.014772	14.3827	0.236856	12.9424	0.006892	14.3653	0.591405	15.5664	13.7012	12.8605
Dezhou	65	2012	2.33701	10.0186	9.16973	2012	1	1	10.5894	0.0769	0.3486	0.498662	10.4186	0.003185	0.013593	14.6997	0.213403	13.1552	0.006839	14.3553	0.62837	15.5691	13.6945	12.9408
Dezhou	65	2013	2.28135	10.1191	9.29431	2012	1	1	10.6572	0.0891	0.3598	0.526296	10.5662	0.003101	0.020284	14.7989	0.226196	13.3125	0.006913	14.6004	0.685451	15.5713	13.6751	13.2534
Dezhou	65	2014	2.2398	10.2102	9.40385	2012	1	1	10.7286	0.083	0.3926	0.556551	10.6737	0.003273	0.015287	14.8281	0.191103	13.1731	0.007393	14.583	0.755502	15.5789	13.6447	13.2575
Dezhou	65	2015	1.86698	9.95413	9.32981	2012	1	1	10.7803	0.0719	0.4032	0.56199	10.7912	0.003286	0.022223	15.0329	0.180505	13.3209	0.008727	14.497	0.813506	15.5858	13.6352	13.2418
Dezhou	65	2016	1.85826	10.0328	9.41312	2012	1	1	10.8368	0.0718	0.4206	0.563102	10.9039	0.003113	0.018	15.0122	0.196937	13.3873	0.009851	14.5596	0.865254	15.5955	13.6292	13.2265
Dezhou	65	2017	1.84032	10.1121	9.50219	2012	1	1	10.9008	0.0775	0.423	0.572237	10.9838	0.002938	0.01429	15.0979	0.189772	13.436	0.010692	14.7059	0.840641	15.5995	13.6171	13.2109
Dezhou	65	2018	1.82381	10.1872	9.58631	2012	1	1	10.9725	0.086584	0.4282	0.577798	11.046	0.003345	0.033191	15.2366	0.176233	13.5006	0.010639	14.8894	0.885988	15.6037	13.6412	13.0911
Haerbin	66	2004	2.46757	9.09829	8.19506	2012	1	0	9.76784	0.103414	0.4882	1.25763	9.54546	0.009359	0.004273	14.2233	0.166332	12.4296	0.031282	14.3681	0.316915	16.0879	15.4274	14.4954
Haerbin	66	2005	2.51248	9.21682	8.29555	2012	1	0	9.84437	0.088916	0.5128	1.07301	9.70922	0.008339	0.004088	14.3137	0.163197	12.5009	0.036735	14.3026	0.349079	16.0926	15.4514	14.234
Haerbin	66	2006	2.5496	9.32643	8.3905	2012	1	0	9.96993	0.09418	0.5096	1.04581	9.84053	0.008262	0.004581	14.4817	0.171043	12.7159	0.039104	14.4947	0.386741	16.0983	15.4731	14.2143
Haerbin	66	2007	2.51963	9.45501	8.5309	2012	1	0	10.1173	0.093042	0.5063	0.978536	10.0035	0.007799	0.026549	14.6587	0.193918	13.0184	0.038983	14.6341	0.422912	16.1053	15.4915	14.2098
Haerbin	66	2008	2.44741	9.58802	8.69299	2012	1	0	10.2755	0.0869	0.5284	0.919316	10.1474	0.007385	0.024061	14.9184	0.183805	13.2245	0.045458	14.7286	0.467639	16.1079	15.5042	14.1902
Haerbin	66	2009	2.08655	9.67326	8.93774	2012	1	0	10.3751	0.0686	0.5354	1.08117	10.2837	0.007664	0.018126	15.0637	0.183841	13.37	0.047288	14.5938	0.595835	16.1097	15.5129	14.1804
Haerbin	66	2010	2.18915	9.77321	8.98969	2012	1	0	10.5174	0.078057	0.5486	1.12609	10.3863	0.008578	0.019728	15.3262	0.152998	13.4488	0.048546	14.8666	0.723596	16.1101	15.5173	14.1169
Haerbin	66	2011	2.08482	9.90504	9.17035	2012	1	0	10.6628	0.074767	0.5592	1.14876	10.5037	0.008044	0.020651	15.5332	0.15235	13.6516	0.048476	14.9698	0.710004	16.1114	15.5232	14.0881
Haerbin	66	2012	2.27178	10.0203	9.19968	2012	1	1	10.7323	0.0642	0.5759	1.22148	10.64	0.009633	0.019874	15.6774	0.184271	13.986	0.048537	14.8877	0.868082	16.1116	15.5262	14.1398
Haerbin	66	2013	2.2159	10.1345	9.33882	2012	1	1	10.8282	0.0596	0.614	1.25092	10.7624	0.009555	0.016788	15.7753	0.157194	13.925	0.049476	14.9103	0.984645	16.1133	15.6766	14.1332
Haerbin	66	2014	2.29683	10.2687	9.43716	2012	1	1	10.8944	0.0635	0.6485	1.35905	10.8504	0.008941	0.013549	15.8171	0.15068	13.9245	0.051294	15.036	0.782008	16.1053	15.6853	14.1252
Haerbin	66	2015	2.3248	10.341	9.4974	2012	1	1	10.9857	0.0517	0.3832	1.47661	10.9752	0.009924	0.011015	15.9255	0.1511	14.0357	0.053136	14.9058	0.799082	16.0787	15.6925	14.103
Haerbin	66	2016	2.3063	10.41	9.57436	2012	1	1	11.0579	0.0426	0.3476	1.48301	11.0442	0.009313	0.008713	15.986	0.139422	14.0158	0.053033	14.7709	0.82602	16.0795	15.7071	14.0809
Haerbin	66	2017	2.28489	10.4786	9.65227	2012	1	1	10.9542	0.0362	0.3413	1.59309	11.1205	0.009236	0.009121	16.0757	0.130192	14.0369	0.053286	14.633	0.862287	16.0721	15.7339	14.0625
Haerbin	66	2018	2.23385	10.5408	9.73708	2012	1	1	11.0988	0.032474	0.3502	1.73339	11.1812	0.010825	0.012449	16.0795	0.122654	13.9811	0.052989	14.5314	0.793849	16.0684	15.7571	14.006
Zhangzhou	67	2004	2.34213	9.22207	8.37101	2013	1	0	9.64173	0.381847	0.3418	0.367794	9.38973	0.003193	0.002932	12.6489	0.232976	11.1921	0.005225	14.8016	0.233435	15.3325	14.6201	12.7449
Zhangzhou	67	2005	2.3968	9.32732	8.45319	2013	1	0	9.50316	0.477726	0.373	0.43005	9.49828	0.002711	0.003067	12.79	0.209983	11.2292	0.007242	14.915	0.310594	15.3358	14.6418	12.7972
Zhangzhou	67	2006	2.46522	9.43436	8.53208	2013	1	0	9.63043	0.474189	0.3662	0.45431	9.61361	0.003025	0.002734	13.1137	0.190992	11.4582	0.008458	15.0391	0.333982	15.3397	14.6584	12.8307
Zhangzhou	67	2007	2.48466	9.55766	8.64752	2013	1	0	9.80212	0.413617	0.3612	0.483804	9.79947	0.002929	0.012021	13.4342	0.186214	11.7533	0.009711	15.0784	0.382591	15.3483	14.6738	12.862
Zhangzhou	67	2008	2.4628	9.68178	8.78048	2013	1	0	9.95575	0.3688	0.3616	0.494878	10.0111	0.002331	0.013842	13.7349	0.181973	12.031	0.011056	15.1226	0.440511	15.3599	14.6802	12.8618
Zhangzhou	67	2009	2.35554	9.71812	8.86135	2013	1	0	10.1113	0.2783	0.3572	0.556703	10.115	0.00253	0.012262	14.0039	0.191379	12.3504	0.012032	15.0028	0.491681	15.3668	14.6831	12.8651
Zhangzhou	67	2010	2.3511	9.82455	8.96967	2013	1	0	10.3012	0.350145	0.3624	0.584467	10.2934	0.002391	0.012211	14.2043	0.193925	12.564	0.012594	15.4269	0.585099	15.3765	14.6852	12.902
Zhangzhou	67	2011	2.31574	9.95878	9.11905	2013	1	0	10.5089	0.354938	0.3806	0.570079	10.4602	0.002061	0.01413	14.4167	0.183599	12.7217	0.012572	15.6522	0.60833	15.3825	14.6889	13.0322
Zhangzhou	67	2012	2.30542	10.0838	9.2485	2013	1	0	10.6318	0.3075	0.3995	0.569054	10.6622	0.002035	0.01393	14.612	0.182897	12.9132	0.012944	15.641	0.715674	15.3893	14.6956	13.094
Zhangzhou	67	2013	2.27434	10.1838	9.36212	2013	1	1	10.7304	0.2698	0.40662	0.609162	10.7525	0.001986	0.015268	14.7797	0.181954	13.0756	0.013505	15.6129	0.76621	15.4037	14.7018	13.1343
Zhangzhou	67	2014	2.02846	10.1559	9.44858	2013	1	1	10.8334	0.2775	0.4108	0.626134	10.8597	0.002166	0.016049	14.8253	0.188764	13.158	0.013978	15.7551	0.830629	15.4197	14.7144	13.1795
Zhangzhou	67	2015	2.02596	10.2432	9.5372	2013	1	1	10.9254	0.21	0.2624	0.67604	10.9496	0.002344	0.01255	15.0848	0.175941	13.3471	0.014244	15.5755	0.909193	15.4291	14.7258	13.2208
Zhangzhou	67	2016	2.00561	10.3329	9.63691	2013	1	1	11.0381	0.1868	0.2664	0.684952	11.0364	0.002519	0.01219	15.1215	0.179299	13.4028	0.01406	15.5797	0.904837	15.4412	14.7437	13.2357
Zhangzhou	67	2017	2.00042	10.4151	9.72173	2013	1	1	11.1495	0.1793	0.2645	0.698066	11.1047	0.002483	0.017874	15.2722	0.172056	13.5123	0.013936	15.6603	0.943197	15.4534	14.7672	13.2482
Zhangzhou	67	2018	1.97938	10.4912	9.80841	2013	1	1	11.2529	0.175771	0.2577	0.6614	11.2434	0.002701	0.011612	15.2738	0.194366	13.6358	0.014348	15.7526	0.939171	15.4657	14.7825	13.3153
Anyang	68	2004	2.79752	8.975	7.94626	2013	1	0	9.07647	0.111879	0.2371	0.613417	9.3916	0.003552	0.003041	12.9534	0.199332	11.3407	0.004215	13.1587	0.331605	15.5019	14.3308	12.9353
Anyang	68	2005	2.73975	9.085	8.07714	2013	1	0	9.25646	0.10557	0.2721	0.508738	9.5046	0.003589	0.00253	13.177	0.188869	11.5103	0.00494	13.2853	0.41401	15.5151	14.4026	12.9389
Anyang	68	2006	2.6535	9.21124	8.23536	2013	1	0	9.37042	0.094865	0.2639	0.513775	9.61843	0.003038	0.002363	13.3624	0.199671	11.7513	0.005675	13.3258	0.480238	15.527	14.4122	12.9734
Anyang	68	2007	2.62549	9.37555	8.41028	2013	1	0	9.65027	0.122229	0.2947	0.481956	9.82741	0.002701	0.016744	13.597	0.246959	12.1984	0.006085	13.8028	0.531724	15.5381	14.4194	12.9854
Anyang	68	2008	2.62747	9.52051	8.55449	2013	1	0	9.89968	0.1677	0.3055	0.371909	9.9756	0.003741	0.019774	13.7661	0.243914	12.3552	0.006389	14.368	0.546822	15.5513	14.4275	12.9582
Anyang	68	2009	2.64683	9.60301	8.62965	2013	1	0	9.97943	0.0571	0.3109	0.440193	10.0897	0.003819	0.018084	14.0122	0.228627	12.5365	0.007068	13.3724	0.658416	15.5615	14.4373	12.9725
Anyang	68	2010	2.57807	9.70467	8.75763	2013	1	0	10.1397	0.080924	0.3619	0.462532	10.1952	0.003587	0.017569	14.1566	0.226162	12.6701	0.008236	13.8781	0.680066	15.5758	14.9557	12.9822
Anyang	68	2011	2.46322	9.83553	8.93406	2013	1	0	10.2683	0.080767	0.3859	0.42661	10.292	0.003845	0.019051	14.3725	0.241428	12.9513	0.00875	13.9984	0.622457	15.592	14.9651	13.1256
Anyang	68	2012	2.44163	9.95428	9.06161	2013	1	0	10.3295	0.0506	0.417	0.441297	10.4318	0.004458	0.017573	14.5324	0.225125	13.0413	0.00959	13.5832	0.689601	15.5955	14.9815	13.1441
Anyang	68	2013	2.38045	10.0441	9.17678	2013	1	1	10.2388	0.0687	0.432171	0.447367	10.452	0.004522	0.018993	14.5892	0.229589	13.1178	0.010346	13.9612	0.789129	15.6106	14.9985	13.2569
Anyang	68	2014	2.35693	10.1335	9.27613	2013	1	1	10.4691	0.0511	0.457	0.490467	10.5681	0.005296	0.017884	14.6669	0.226423	13.1815	0.010996	13.7283	0.877645	15.6261	15.014	13.2861
Anyang	68	2015	2.26201	10.1854	9.36914	2013	1	1	10.514	0.0326	0.2624	0.537153	10.6305	0.004518	0.014126	14.8219	0.203845	13.2315	0.0118	13.3288	0.971612	15.6359	15.0175	13.2871
Anyang	68	2016	2.2313	10.2459	9.44336	2013	1	1	10.5867	0.0294	0.2313	0.57186	10.7306	0.004551	0.014366	14.8862	0.216131	13.3543	0.012515	13.3007	1.02217	15.6492	15.0334	13.262
Anyang	68	2017	2.221	10.3229	9.52493	2013	1	1	10.6884	0.0257	0.2337	0.578208	10.8415	0.004562	0.013648	14.968	0.21957	13.4519	0.013454	13.2686	1.01397	15.6465	15.0334	13.1724
Anyang	68	2018	2.2046	10.3952	9.60468	2013	1	1	10.7461	0.024736	0.2377	0.611586	11.0199	0.004389	0.012948	15.0999	0.214202	13.559	0.014444	13.2912	0.751144	15.6516	15.0451	13.1724
Hebi	69	2004	2.25382	8.82365	8.01102	2013	1	0	9.29963	0.039346	0.2176	0.594851	9.24258	0.003197	0.0026	11.7421	0.172681	9.98576	0.00219	11.027	0.313761	14.2132	14.5909	11.948
Hebi	69	2005	2.27674	8.97437	8.15162	2013	1	0	9.47086	0.027331	0.1914	0.546082	9.39604	0.00312	0.00211	12.1145	0.144099	10.1773	0.00325	10.8376	0.405597	14.2243	14.6075	11.9408
Hebi	69	2006	2.23757	9.11482	8.30943	2013	1	0	9.59581	0.035988	0.1826	0.530974	9.526	0.003107	0.003707	12.2401	0.160502	10.4106	0.004337	11.287	0.493211	14.2279	14.6152	11.9653
Hebi	69	2007	2.26068	9.29764	8.48198	2013	1	0	9.86241	0.03914	0.1808	0.524278	9.72547	0.003879	0.010569	12.5267	0.18312	10.8291	0.00455	11.5844	0.58952	14.2479	14.6252	11.9867
Hebi	69	2008	2.27321	9.43279	8.61159	2013	1	0	10.0887	0.0331	0.1888	0.474508	9.8218	0.003619	0.014527	12.6892	0.188361	11.0198	0.005245	11.639	0.602265	14.2713	14.6303	11.9916
Hebi	69	2009	2.29428	9.51988	8.68946	2013	1	0	10.1413	0.0163	0.1846	0.619399	9.95845	0.005641	0.008207	13.0463	0.166132	11.2513	0.005476	10.9899	0.789086	14.2842	14.6338	12.05
Hebi	69	2010	2.21033	9.61973	8.82659	2013	1	0	10.2587	0.022805	0.2333	0.625541	10.1604	0.006117	0.008627	13.2901	0.159217	11.4526	0.006109	11.4913	0.830236	14.2982	14.6386	12.0901
Hebi	69	2011	2.08621	9.75586	9.02051	2013	1	0	10.3661	0.020161	0.2609	0.565909	10.3178	0.005381	0.008702	13.5177	0.195364	11.8848	0.006146	11.522	0.678322	14.3108	14.6441	12.1324
Hebi	69	2012	2.05411	9.86703	9.14719	2013	1	0	10.4474	0.0217	0.2676	0.616659	10.4353	0.00334	0.008417	13.6351	0.19939	12.0226	0.006448	11.6801	0.761615	14.3047	14.6506	12.1653
Hebi	69	2013	2.00113	9.96308	9.26936	2013	1	1	10.5315	0.0263	0.280383	0.626198	10.5342	0.003338	0.010035	13.6753	0.227092	12.1929	0.00645	12.0057	0.823007	14.3217	14.6558	12.3194
Hebi	69	2014	1.97395	10.0481	9.36811	2013	1	1	10.6584	0.029	0.2972	0.642543	10.5381	0.003975	0.010782	13.7543	0.215673	12.2203	0.006812	12.1949	0.862658	14.3277	14.6652	12.3691
Hebi	69	2015	1.88842	10.1081	9.47232	2013	1	1	10.7095	0.0294	0.3273	0.675631	10.5877	0.002883	0.008831	13.9547	0.157959	12.1093	0.007192	12.2601	0.965386	14.3387	14.8845	12.3661
Hebi	69	2016	1.86735	10.1729	9.54838	2013	1	1	10.7777	0.02	0.3211	0.695565	10.6555	0.002543	0.010975	13.9622	0.158215	12.1184	0.008126	11.945	1.04829	14.3475	14.8973	12.3583
Hebi	69	2017	1.86089	10.2584	9.63731	2013	1	1	10.8429	0.0188	0.3233	0.716667	10.7552	0.000763	0.013839	14.0177	0.160026	12.1853	0.009354	11.9564	1.08948	14.3466	14.9141	12.3243
Hebi	69	2018	1.84213	10.3316	9.72071	2013	1	1	10.8792	0.02765	0.3234	0.707754	10.9145	0.002726	0.020242	14.0823	0.169533	12.3076	0.010163	12.3814	1.12674	14.3491	14.9241	11.988
Xinxiang	70	2004	2.60044	8.87431	7.91863	2013	1	0	9.03765	0.069539	0.3133	0.712876	9.16047	0.003522	0.001545	12.92	0.199567	11.3084	0.010545	12.679	0.472835	15.5436	14.6074	12.9535
Xinxiang	70	2005	2.65305	9.02546	8.04975	2013	1	0	9.19786	0.078607	0.3037	0.592102	9.26896	0.003634	0.001566	13.1438	0.189982	11.483	0.012089	12.9663	0.587334	15.5546	14.6269	12.9842
Xinxiang	70	2006	2.58899	9.1543	8.20303	2013	1	0	9.32108	0.120721	0.291	0.647983	9.38317	0.003632	0.001333	13.3988	0.166952	11.6087	0.013821	13.5575	0.664323	15.5674	14.6491	12.9948
Xinxiang	70	2007	2.57993	9.32684	8.37908	2013	1	0	9.55358	0.134988	0.2829	0.591226	9.60198	0.003594	0.016973	13.6439	0.216791	12.1151	0.015272	13.8666	0.746374	15.5803	14.6712	12.9833
Xinxiang	70	2008	2.58031	9.47267	8.52476	2013	1	0	9.75365	0.0921	0.3048	0.533069	9.75679	0.003564	0.015971	13.8078	0.21573	12.274	0.016746	13.6811	0.808248	15.5897	14.6835	12.9539
Xinxiang	70	2009	2.60883	9.55885	8.59995	2013	1	0	9.79768	0.0719	0.3139	0.625926	9.90194	0.003779	0.014349	14.09	0.208613	12.5227	0.017569	13.4773	1.02655	15.6027	14.6919	13.0247
Xinxiang	70	2010	2.5239	9.6647	8.7389	2013	1	0	9.96157	0.064537	0.3155	0.598636	9.99737	0.00429	0.016304	14.2742	0.19437	12.6362	0.019065	13.5515	1.01792	15.6137	14.7013	13.0322
Xinxiang	70	2011	2.38821	9.79746	8.92692	2013	1	0	10.1734	0.071239	0.3896	0.538506	10.1445	0.004137	0.012603	14.5152	0.227105	13.0329	0.021042	13.8748	0.758371	15.6279	14.7124	13.0571
Xinxiang	70	2012	2.33133	9.91141	9.06497	2013	1	0	10.2611	0.041	0.4015	0.536175	10.3184	0.00393	0.01223	14.6972	0.219278	13.1798	0.022842	13.4059	0.852168	15.6352	15.0064	13.039
Xinxiang	70	2013	2.27231	10.0036	9.18276	2013	1	1	10.2491	0.0395	0.421511	0.588066	10.4205	0.004292	0.013591	14.8004	0.22563	13.3116	0.022687	13.456	0.883953	15.6481	15.0182	13.487
Xinxiang	70	2014	2.23514	10.0851	9.2808	2013	1	1	10.4252	0.039	0.4319	0.612654	10.5418	0.005815	0.014298	14.8434	0.223836	13.3465	0.022689	13.5253	0.96034	15.6569	15.0319	13.4924
Xinxiang	70	2015	2.15333	10.1405	9.37348	2013	1	1	10.4441	0.0335	0.2346	0.646141	10.6182	0.006771	0.010219	14.95	0.211133	13.3947	0.022479	13.402	0.975789	15.6678	15.043	13.4385
Xinxiang	70	2016	2.12099	10.1996	9.4477	2013	1	1	10.5402	0.0306	0.224	0.618162	10.6973	0.006498	0.015698	14.9964	0.203978	13.4066	0.023351	13.4031	0.926114	15.6816	15.0625	13.4052
Xinxiang	70	2017	2.11134	10.2775	9.53017	2013	1	1	10.6204	0.0294	0.222	0.637773	10.7973	0.006631	0.023064	15.1191	0.189127	13.4538	0.02396	13.4478	0.950453	15.6831	15.0853	13.321
Xinxiang	70	2018	2.09579	10.3517	9.61173	2013	1	1	10.6851	0.031491	0.2292	0.683501	10.9652	0.006337	0.023535	15.2114	0.196789	13.5858	0.024927	13.5869	0.976538	15.6964	15.1075	13.1615
Xuchang	71	2004	2.14387	8.84779	8.08518	2013	1	0	9.35167	0.059184	0.2176	0.450351	9.18088	0.001987	0.002769	12.5999	0.193773	10.9588	0.003413	12.629	0.315395	15.321	13.6457	12.4848
Xuchang	71	2005	2.13258	8.9579	8.20056	2013	1	0	9.50807	0.056109	0.206	0.418845	9.27647	0.002073	0.002916	12.812	0.191014	11.1566	0.004226	12.7359	0.395385	15.3373	13.6572	12.4863
Xuchang	71	2006	2.08269	9.0928	8.35914	2013	1	0	9.65027	0.06352	0.201	0.422245	9.39868	0.0005	0.004751	13.0752	0.186346	11.395	0.004827	13.0312	0.40872	15.3578	13.6721	12.5154
Xuchang	71	2007	2.12856	9.2818	8.52635	2013	1	0	9.90189	0.068808	0.2132	0.410501	9.65499	0.002041	0.013625	13.3642	0.207945	11.7937	0.005216	13.2855	0.46437	15.374	13.6791	12.5415
Xuchang	71	2008	2.13159	9.42935	8.67249	2013	1	0	10.1148	0.0583	0.2262	0.356528	9.82998	0.001957	0.013641	13.5489	0.20966	11.9867	0.005867	13.3361	0.494082	15.3819	13.6822	12.5368
Xuchang	71	2009	2.16099	9.51919	8.74863	2013	1	0	10.1745	0.0669	0.2332	0.423819	10.0351	0.002014	0.012287	13.8184	0.203006	12.2239	0.006669	13.537	0.599932	15.3949	14.5648	12.5504
Xuchang	71	2010	2.108	9.62715	8.88141	2013	1	0	10.3267	0.066136	0.3039	0.427156	10.1903	0.008802	0.011115	13.9745	0.203505	12.3825	0.007014	13.677	0.62998	15.404	14.5648	12.5662
Xuchang	71	2011	2.02323	9.77013	9.06543	2013	1	0	10.5166	0.068526	0.3319	0.438834	10.3041	0.008419	0.010881	14.223	0.228422	12.7464	0.00691	13.9005	0.564623	15.4131	14.566	12.6998
Xuchang	71	2012	2.00479	9.88761	9.19208	2013	1	0	10.5953	0.0764	0.3435	0.495728	10.4287	0.007761	0.011794	14.3943	0.234936	12.9459	0.006978	14.0861	0.546791	15.4133	14.5664	12.7099
Xuchang	71	2013	1.97302	9.98585	9.30629	2013	1	1	10.5355	0.0707	0.352566	0.532199	10.4919	0.007091	0.014261	14.5214	0.235347	13.0747	0.006813	14.0992	0.730265	15.423	14.5683	12.9991
Xuchang	71	2014	1.95659	10.0755	9.40426	2013	1	1	10.7887	0.067	0.37	0.558731	10.6328	0.006527	0.018928	14.6093	0.230376	13.1413	0.006932	14.1506	0.784401	15.4245	14.5707	13.0276
Xuchang	71	2015	1.88881	10.1356	9.49965	2013	1	1	10.823	0.0548	0.2165	0.625022	10.6872	0.005956	0.011182	14.73	0.216729	13.2009	0.007046	13.989	0.889425	15.4344	14.572	13.0215
Xuchang	71	2016	1.88173	10.2042	9.57199	2013	1	1	10.9064	0.0518	0.1979	0.615811	10.7838	0.006082	0.010693	14.7903	0.207166	13.2161	0.00758	14.0239	0.952086	15.4448	14.5763	13.0977
Xuchang	71	2017	1.88859	10.2903	9.65445	2013	1	1	11.0006	0.044	0.1939	0.613313	10.8831	0.00594	0.017533	14.8678	0.198562	13.2512	0.008563	13.9616	0.961592	15.4413	14.5763	13.0773
Xuchang	71	2018	1.88163	10.3709	9.73879	2013	1	1	11.0666	0.039607	0.1939	0.617586	10.9891	0.005881	0.020288	14.9747	0.2009	13.3697	0.009469	13.9298	0.985665	15.4429	14.581	12.9817
Luohe	72	2004	2.38293	8.86262	7.9943	2013	1	0	9.31668	0.058437	0.1724	0.711834	9.05965	0.002197	0.002516	12.2369	0.154477	10.3692	0.002714	12.0038	0.255184	14.7758	13.4093	12.1606
Luohe	72	2005	2.38716	8.97752	8.10742	2013	1	0	9.45399	0.042801	0.1782	0.603782	9.23683	0.002312	0.002114	12.4635	0.141862	10.5106	0.003635	11.8341	0.32362	14.7772	13.4613	12.241
Luohe	72	2006	2.32655	9.10875	8.26436	2013	1	0	9.57651	0.036029	0.1753	0.579313	9.31738	0.001886	0.002611	12.6778	0.144844	10.7457	0.004962	11.8278	0.364731	14.7966	13.4725	12.2784
Luohe	72	2007	2.34996	9.28101	8.42661	2013	1	0	9.77571	0.027445	0.1823	0.528887	9.56777	0.001641	0.007397	12.885	0.178815	11.1636	0.006411	11.6948	0.429152	14.8064	13.4809	12.2784
Luohe	72	2008	2.36397	9.42251	8.56217	2013	1	0	10.0095	0.025	0.1922	0.375047	9.70552	0.001807	0.010051	13.0144	0.192225	11.3653	0.00826	11.8315	0.447404	14.8193	13.6033	12.2775
Luohe	72	2009	2.38156	9.50224	8.63449	2013	1	0	10.0765	0.0324	0.1972	0.418093	9.84755	0.002775	0.006828	13.289	0.172849	11.5337	0.008641	12.1644	0.547552	14.831	13.6955	12.2936
Luohe	72	2010	2.2862	9.60028	8.77338	2013	1	0	10.2026	0.038989	0.247	0.442623	9.95742	0.001441	0.006417	13.4584	0.157941	11.6128	0.009161	12.4887	0.593618	14.8397	13.7493	12.3497
Luohe	72	2011	2.2074	9.74079	8.94898	2013	1	0	10.2917	0.038389	0.2634	0.403155	10.1478	0.001909	0.006512	13.6818	0.18558	11.9975	0.010234	12.5727	0.596175	14.8322	13.7695	12.4123
Luohe	72	2012	2.18572	9.85933	9.07738	2013	1	0	10.3485	0.0327	0.2712	0.390054	10.3652	0.002886	0.005332	13.9262	0.202103	12.3272	0.010288	12.4695	0.660858	14.8271	13.782	12.4411
Luohe	72	2013	2.14398	9.96053	9.19786	2013	1	1	10.3559	0.032	0.293205	0.399197	10.4626	0.003339	0.007465	14.0509	0.202192	12.4524	0.01079	12.526	0.752487	14.8242	13.7973	12.6182
Luohe	72	2014	2.13724	10.0554	9.29588	2013	1	1	10.5097	0.0506	0.3109	0.446446	10.564	0.002634	0.008269	14.1225	0.194329	12.4843	0.009616	13.0745	0.821641	14.7965	14.5999	12.6426
Luohe	72	2015	2.06636	10.1168	9.39099	2013	1	1	10.545	0.0465	0.2986	0.50781	10.6308	0.002902	0.005476	14.3096	0.161284	12.485	0.009902	13.0421	0.915076	14.8015	14.6073	12.7123
Luohe	72	2016	2.05735	10.1893	9.46792	2013	1	1	10.6247	0.0412	0.3238	0.592675	10.6308	0.002517	0.006533	14.3997	0.151335	12.5114	0.011422	13.0086	0.98021	14.8063	14.6175	12.7295
Luohe	72	2017	2.0408	10.2702	9.55683	2013	1	1	10.6939	0.0451	0.328	0.612479	10.8333	0.002913	0.007557	14.3757	0.155425	12.5141	0.011529	13.1726	1.01738	14.797	14.6175	12.7972
Luohe	72	2018	2.0239	10.3471	9.64212	2013	1	1	10.7478	0.050645	0.3378	0.643146	10.8333	0.002608	0.025374	14.4256	0.181208	12.7175	0.011499	13.3476	1.05047	14.7995	14.622	12.7972
Xinyang	73	2004	2.47704	8.68862	7.78156	2013	1	0	8.62209	0.009605	0.33	0.622886	9.08676	0.002162	0.002411	12.9551	0.258935	11.6039	0.002905	10.6386	0.424728	15.8885	14.8124	12.8851
Xinyang	73	2005	2.49797	8.81907	7.9036	2013	1	0	8.77586	0.014385	0.3227	0.555093	9.22183	0.002171	0.002321	13.1474	0.26391	11.8152	0.003429	11.2003	0.552641	15.8997	14.8206	12.897
Xinyang	73	2006	2.46083	8.95661	8.05611	2013	1	0	8.88986	0.011791	0.3141	0.533526	9.4293	0.002156	0.00211	13.4123	0.251916	12.0336	0.003734	11.1472	0.632723	15.9164	14.8325	12.918
Xinyang	73	2007	2.53611	9.15667	8.22604	2013	1	0	9.26284	0.016125	0.3212	0.513954	9.62685	0.001753	0.007204	13.7654	0.258822	12.4138	0.004436	11.6326	0.721618	15.9377	14.8326	12.9622
Xinyang	73	2008	2.58012	9.30767	8.35984	2013	1	0	9.47386	0.0215	0.3302	0.407981	9.82084	0.001709	0.006535	13.9973	0.252957	12.6228	0.005132	12.1351	0.761039	15.9499	14.8377	12.9468
Xinyang	73	2009	2.60854	9.3966	8.43781	2013	1	0	9.53097	0.0184	0.3302	0.506863	9.97153	0.001857	0.005952	14.2432	0.230409	12.7753	0.005592	12.0494	0.923732	15.9684	14.8254	12.9463
Xinyang	73	2010	2.51336	9.49916	8.57753	2013	1	0	9.7372	0.021979	0.3343	0.522139	10.1148	0.00119	0.006676	14.368	0.230431	12.9002	0.006165	12.3883	0.944701	15.9791	14.8392	12.9759
Xinyang	73	2011	2.48188	9.63371	8.7247	2013	1	0	9.93319	0.033795	0.3565	0.502176	10.1974	0.001055	0.006329	14.6166	0.26163	13.2758	0.006234	12.9599	0.837243	15.9864	14.8501	12.9904
Xinyang	73	2012	2.46233	9.75591	8.85481	2013	1	0	10.0145	0.0313	0.3856	0.53016	10.3252	0.001015	0.006597	14.8348	0.271004	13.5291	0.006509	12.9889	0.85701	15.9617	14.8551	13.0433
Xinyang	73	2013	2.39915	9.86006	8.98494	2013	1	1	9.81935	0.0267	0.410174	0.575203	10.4458	0.001065	0.005806	14.9303	0.244	13.5197	0.008317	12.9543	0.915328	15.967	14.8702	13.3163
Xinyang	73	2014	2.37483	9.95513	9.0902	2013	1	1	10.2216	0.0264	0.4372	0.630354	10.5919	0.00106	0.006018	15.0256	0.238371	13.5917	0.008623	13.0487	0.98056	16.002	14.8854	13.3399
Xinyang	73	2015	2.27895	10.0183	9.19462	2013	1	1	10.3142	0.0213	0.2572	0.687497	11.342	0.000888	0.005333	15.1368	0.218205	13.6144	0.006913	12.9005	1.07783	16.0157	14.8926	13.3552
Xinyang	73	2016	2.24946	10.0841	9.27341	2013	1	1	10.3651	0.0171	0.2748	0.707966	10.7235	0.000773	0.005338	15.2139	0.228551	13.7379	0.00753	12.7629	1.08828	16.0259	15.0274	13.3561
Xinyang	73	2017	2.2345	10.1682	9.36418	2013	1	1	10.4349	0.0166	0.2821	0.720976	10.82	0.000755	0.004978	15.3108	0.226215	13.8245	0.008699	12.8083	1.12695	16.025	15.0155	13.3366
Xinyang	73	2018	2.21807	10.2498	9.45313	2013	1	1	10.5171	0.019638	0.3017	0.721311	10.82	0.000871	0.004383	15.4694	0.224541	13.9757	0.009233	13.0582	1.1362	16.0261	15.0185	13.1732
Zhumadian	74	2004	2.77583	8.72891	7.70796	2013	1	0	8.59063	0.009975	0.299	0.510957	9.05401	0.001618	0.002504	12.8995	0.215474	11.3646	0.001263	10.7026	0.242327	15.9366	14.2344	12.7496
Zhumadian	74	2005	2.77554	8.83928	7.81843	2013	1	0	8.70118	0.011271	0.3113	0.481058	9.15845	0.001857	0.002332	13.1335	0.207043	11.5586	0.00146	10.9401	0.334576	15.943	14.2342	12.7499
Zhumadian	74	2006	2.71886	8.97475	7.97453	2013	1	0	8.82011	0.013357	0.3054	0.511432	9.30856	0.001832	0.002234	13.3768	0.215005	11.8397	0.00156	11.2437	0.37848	15.956	14.2384	12.7708
Zhumadian	74	2007	2.86279	9.18626	8.13447	2013	1	0	9.06705	0.013089	0.301	0.5002	9.55629	0.001585	0.010665	13.7207	0.220306	12.208	0.001753	11.3779	0.447495	15.9659	14.277	12.7804
Zhumadian	74	2008	2.89859	9.33296	8.26873	2013	1	0	9.26955	0.0124	0.3054	0.412126	9.73897	0.001795	0.009992	13.8984	0.231877	12.4369	0.001842	11.5216	0.523776	15.9733	14.2971	12.8272
Zhumadian	74	2009	2.92003	9.41822	8.34662	2013	1	0	9.36803	0.0106	0.3069	0.465874	9.85205	0.002355	0.009864	14.1766	0.214465	12.637	0.001936	11.466	0.624407	15.9824	14.3013	12.8675
Zhumadian	74	2010	2.8187	9.52528	8.489	2013	1	0	9.55513	0.014906	0.3519	0.473981	9.97536	0.001697	0.010466	14.3596	0.203716	12.7685	0.003425	11.9644	0.634305	15.9972	14.3058	12.9278
Zhumadian	74	2011	2.7214	9.66745	8.6663	2013	1	0	9.764	0.014241	0.3765	0.434466	10.1217	0.001769	0.010088	14.5697	0.230104	13.1005	0.003349	12.0854	0.600274	16.0039	14.3157	13.0123
Zhumadian	74	2012	2.67783	9.77968	8.79467	2013	1	0	9.88288	0.0125	0.3985	0.468762	10.2817	0.001784	0.010397	14.805	0.227789	13.3256	0.003417	12.0538	0.595232	16.0118	14.3271	13.0498
Zhumadian	74	2013	2.61275	9.87462	8.91422	2013	1	1	9.75325	0.0162	0.414062	0.491356	10.384	0.001317	0.010842	14.9395	0.228611	13.4638	0.003546	12.4314	0.658163	16.0083	14.3331	13.3342
Zhumadian	74	2014	2.57799	9.9674	9.02039	2013	1	1	10.1048	0.0182	0.4354	0.5554	10.5013	0.001566	0.010319	15.0616	0.212859	13.5145	0.003608	12.635	0.71804	16.0354	14.342	13.4456
Zhumadian	74	2015	2.46436	10.0261	9.12413	2013	1	1	10.2036	0.0177	0.3472	0.616832	10.5369	0.000676	0.008601	15.1603	0.199772	13.5497	0.003682	12.6744	0.802273	16.0465	14.6995	13.5096
Zhumadian	74	2016	2.4316	10.0924	9.20382	2013	1	1	10.2508	0.0157	0.3619	0.622225	10.7106	0.000658	0.010167	15.2363	0.197232	13.6129	0.002494	12.6425	0.857944	16.0811	14.7034	13.4811
Zhumadian	74	2017	2.42341	10.1788	9.29367	2013	1	1	10.345	0.0108	0.3711	0.65223	10.8158	0.001318	0.011901	15.3783	0.19402	13.7385	0.002727	12.3712	0.872228	16.0786	14.7075	13.5234
Zhumadian	74	2018	2.39669	10.2548	9.38076	2013	1	1	10.4273	0.013803	0.376	0.689849	10.9282	0.001726	0.011178	15.5169	0.188636	13.849	0.003129	12.6982	0.890006	16.0815	14.7075	13.385
Xiaogan	75	2004	2.52192	8.88848	7.96346	2013	1	0	8.92333	0.026246	0.3666	0.575415	9.07848	0.004958	0.003172	12.3997	0.264791	11.0709	0.004111	11.5137	0.273901	15.4392	13.9452	12.8008
Xiaogan	75	2005	2.58884	8.96687	8.01566	2013	1	0	8.94377	0.035119	0.35	0.623213	9.15372	0.005101	0.002955	12.5408	0.270963	11.235	0.004512	11.7481	0.337874	15.4369	13.9609	12.855
Xiaogan	75	2006	2.58843	9.06358	8.11253	2013	1	0	9.0667	0.039393	0.3354	0.590622	9.27145	0.005145	0.002547	12.9453	0.214924	11.4078	0.004687	11.978	0.357534	15.4538	13.971	12.9109
Xiaogan	75	2007	2.77836	9.29441	8.27254	2013	1	0	9.08568	0.035828	0.3229	0.502433	9.57756	0.005509	0.011022	13.2103	0.244475	11.8017	0.005455	12.0568	0.407507	15.4579	13.9815	13.0364
Xiaogan	75	2008	2.67882	9.42698	8.44161	2013	1	0	9.4492	0.0377	0.3181	0.411102	9.69769	0.005668	0.011724	13.2067	0.287384	11.9598	0.005642	12.3173	0.456658	15.4739	14.0126	13.1414
Xiaogan	75	2009	2.64315	9.51503	8.54306	2013	1	0	9.57262	0.0227	0.3176	0.473766	9.71056	0.005	0.008487	13.9089	0.19872	12.293	0.00599	11.936	0.590385	15.4808	14.0143	13.2244
Xiaogan	75	2010	2.50345	9.60764	8.68997	2013	1	0	9.71896	0.031163	0.3235	0.486597	9.97442	0.00403	0.007942	14.105	0.173082	12.351	0.005066	12.4273	0.712667	15.4852	14.0183	13.2998
Xiaogan	75	2011	2.26035	9.67332	8.8578	2013	1	0	9.89747	0.034184	0.3376	0.487885	10.1473	0.006022	0.012419	13.9478	0.248038	12.5537	0.005196	12.6994	0.761789	15.4811	14.6484	13.3906
Xiaogan	75	2012	2.42063	9.86972	8.9857	2013	1	0	9.94913	0.0446	0.3417	0.500159	10.2464	0.006446	0.011572	14.5176	0.199583	12.9061	0.005215	13.1078	0.850835	15.4773	14.6488	13.4716
Xiaogan	75	2013	1.91303	9.8944	9.24571	2013	1	1	10.0651	0.0512	0.347405	0.531988	10.361	0.006138	0.011504	14.6392	0.169806	12.8661	0.007148	13.3612	0.980967	15.4783	14.6523	13.5886
Xiaogan	75	2014	1.97568	10.0394	9.3585	2013	1	1	10.2361	0.0542	0.366	0.579871	10.4815	0.00429	0.013694	14.7444	0.173591	12.9934	0.007462	13.5071	1.09464	15.4751	14.6562	13.6001
Xiaogan	75	2015	2.03501	10.1563	9.44581	2013	1	1	10.3064	0.0507	0.3206	0.628106	10.5794	0.005244	0.02686	14.8815	0.167336	13.0938	0.00832	13.5133	1.20941	15.4765	14.6567	13.6111
Xiaogan	75	2016	2.06131	10.2378	9.51444	2013	1	1	10.3808	0.0473	0.3861	0.648965	10.6612	0.004924	0.026912	15.0828	0.162381	13.265	0.008352	13.5221	1.2047	15.4703	14.6571	13.6243
Xiaogan	75	2017	2.05263	10.3177	9.59859	2013	1	1	10.4769	0.0427	0.3871	0.653322	10.7166	0.005141	0.029209	15.1	0.165245	13.2997	0.006602	13.5203	1.17154	15.4626	14.6614	13.6342
Xiaogan	75	2018	2.04435	10.3947	9.67959	2013	1	1	10.5687	0.04972	0.3681	0.657156	10.7889	0.0029	0.027692	15.1571	0.150404	13.2627	0.006883	13.7654	1.18865	15.4594	14.6614	13.6405
Jingzhou	76	2004	2.53165	8.9359	8.00703	2013	1	0	8.81967	0.049843	0.3605	0.669969	9.13383	0.006958	0.002203	12.7409	0.233745	11.2873	0.010756	12.2753	0.251691	15.672	13.829	12.9217
Jingzhou	76	2005	2.60425	8.99888	8.04173	2013	1	0	8.72551	0.065878	0.3499	0.65286	9.18445	0.007226	0.002134	12.887	0.204786	11.3012	0.015289	12.4643	0.297112	15.6738	13.8353	12.9339
Jingzhou	76	2006	2.48943	9.07315	8.16109	2013	1	0	8.82497	0.074458	0.3353	0.592371	9.33075	0.006984	0.00242	12.9683	0.207903	11.3976	0.018111	12.6952	0.341636	15.6828	13.8423	12.8035
Jingzhou	76	2007	2.61836	9.291	8.32845	2013	1	0	8.98732	0.08601	0.3155	0.576795	9.57856	0.006753	0.002445	13.1806	0.272068	11.8789	0.017174	13.0102	0.405567	15.69	13.8433	12.8183
Jingzhou	76	2008	2.49437	9.40878	8.49474	2013	1	0	9.16471	0.085	0.3183	0.489188	9.6952	0.007498	0.006969	13.4064	0.281919	12.1403	0.01853	13.1813	0.467105	15.7003	13.8432	12.8128
Jingzhou	76	2009	2.43485	9.49582	8.60594	2013	1	0	9.30219	0.0553	0.3144	0.546342	9.8468	0.007684	0.006219	13.5954	0.251896	12.2166	0.017738	12.8802	0.613258	15.7057	13.8494	12.8657
Jingzhou	76	2010	2.27925	9.59615	8.7723	2013	1	0	9.59608	0.06265	0.3201	0.550797	10.1092	0.008238	0.005543	13.8486	0.195165	12.2147	0.017904	13.1701	0.717875	15.6998	13.8502	12.965
Jingzhou	76	2011	1.95029	9.61227	8.94429	2013	1	0	9.814	0.060716	0.341	0.523499	10.1287	0.00848	0.008997	14.4945	0.142515	12.5462	0.01681	13.3588	0.741735	15.7067	13.8518	12.749
Jingzhou	76	2012	2.09082	9.80978	9.07223	2013	1	0	9.94808	0.0607	0.3519	0.540472	10.3475	0.008515	0.00998	14.6346	0.176783	12.9017	0.017132	13.4947	0.832336	15.7076	13.848	12.8131
Jingzhou	76	2013	1.65833	9.8366	9.33079	2013	1	1	9.91324	0.0634	0.356111	0.600915	10.492	0.008746	0.011928	14.7552	0.144444	12.8204	0.017167	13.6486	0.964397	15.7041	13.848	12.9384
Jingzhou	76	2014	2.05386	10.1632	9.44343	2013	1	1	10.1571	0.0685	0.3693	0.64472	10.6393	0.008569	0.014038	14.8318	0.159611	12.9968	0.016982	13.8295	1.0612	15.7003	13.849	12.9778
Jingzhou	76	2015	1.84892	10.1418	9.52719	2013	1	1	10.2355	0.0473	0.4207	0.673137	10.5857	0.005628	0.020451	14.7661	0.173736	13.0159	0.015152	13.5308	1.1656	15.6768	13.8468	12.9664
Jingzhou	76	2016	1.88115	10.228	9.59608	2013	1	1	10.3191	0.0433	0.452	0.68664	10.6715	0.00365	0.022701	15.1628	0.164159	13.3559	0.014201	13.5247	1.15921	15.6817	13.8451	12.9578
Jingzhou	76	2017	1.87777	10.308	9.67797	2013	1	1	10.4312	0.05	0.4405	0.722629	10.942	0.00524	0.023771	15.2158	0.164505	13.411	0.014863	13.7751	1.16134	15.6749	13.8451	12.9232
Jingzhou	76	2018	1.88382	10.3918	9.75846	2013	1	1	10.5253	0.057848	0.4299	0.768001	11.0599	0.006347	0.022718	15.2815	0.154283	13.4125	0.012839	14.0016	1.19003	15.6738	13.8451	12.8402
Dalian	77	2004	2.03251	9.24744	8.53817	2013	1	0	10.4624	0.874684	0.4083	1.05517	9.88928	0.015808	0.002605	14.3479	0.098958	12.0349	0.031103	16.658	0.365087	15.5411	13.3506	13.7058
Dalian	77	2005	2.03185	9.39216	8.68322	2013	1	0	10.5505	0.963289	0.4389	1.10114	9.99353	0.012465	0.002791	14.5464	0.099386	12.2377	0.03222	16.8472	0.51597	15.5478	13.3595	13.7127
Dalian	77	2006	1.91151	9.49927	8.85138	2013	1	0	10.6591	0.986599	0.4243	1.09286	10.0952	0.010514	0.001981	14.7958	0.095354	12.4457	0.035201	17.0484	0.571859	15.5596	13.3731	13.7351
Dalian	77	2007	1.80531	9.62302	9.03229	2013	1	0	10.8519	0.941438	0.4147	1.03625	10.2496	0.008581	0.034519	15.0526	0.115539	12.8945	0.038047	17.199	0.616722	15.5702	13.3809	13.7187
Dalian	77	2008	1.78249	9.76998	9.19197	2013	1	0	11.054	0.8461	0.4165	0.961788	10.443	0.009005	0.035685	15.2265	0.129116	13.1795	0.039516	17.3012	0.65143	15.5792	13.6005	13.7643
Dalian	77	2009	1.7729	9.85295	9.28033	2013	1	0	11.1674	0.6571	0.4289	1.12525	10.5653	0.011492	0.039304	15.3655	0.12429	13.2804	0.04049	17.1682	0.715873	15.5816	13.6179	13.7533
Dalian	77	2010	1.72871	9.96611	9.41874	2013	1	0	11.2607	0.682291	0.4593	1.19403	10.7058	0.012134	0.043507	15.6262	0.123219	13.5324	0.041906	17.3764	0.784754	15.5844	13.6258	13.7558
Dalian	77	2011	1.70802	10.0973	9.56191	2013	1	0	11.4218	0.635672	0.5083	1.16506	10.8143	0.01362	0.045126	15.8101	0.131783	13.7835	0.04336	17.4816	0.744649	15.5879	13.6292	13.909
Dalian	77	2012	1.72228	10.2234	9.67972	2013	1	0	11.5417	0.5779	0.5136	1.16058	10.9118	0.014362	0.044095	16.0026	0.153722	14.13	0.044671	17.5161	0.80316	15.591	13.6328	13.9244
Dalian	77	2013	1.70672	10.3169	9.78228	2013	1	1	11.7711	0.5573	0.537	1.19054	10.9864	0.016128	0.04269	16.1983	0.112783	14.016	0.046708	17.5683	0.846724	15.593	14.3059	14.0886
Dalian	77	2014	2.47959	10.422	9.51392	2013	1	1	11.6077	0.5176	0.5196	1.29662	11.0605	0.015325	0.043484	16.1075	0.106027	13.8634	0.048162	17.495	0.884797	15.5977	14.309	14.0085
Dalian	77	2015	2.44692	10.4882	9.59336	2013	1	1	11.6144	0.4435	0.3578	1.38342	11.1475	0.016161	0.020076	16.0245	0.120135	13.9054	0.048859	17.3503	0.589691	15.5966	14.3075	13.9438
Dalian	77	2016	2.42914	10.5467	9.65912	2013	1	1	11.4873	0.5106	0.3948	1.61593	11.2086	0.01685	0.023611	15.9792	0.125639	13.9048	0.048727	17.3643	0.210912	15.5999	14.3102	13.8902
Dalian	77	2017	2.40658	10.6112	9.733	2013	1	1	11.5133	0.5971	0.3983	1.60416	11.3131	0.010229	0.013248	16.0345	0.11872	13.9036	0.047883	17.5469	0.236459	15.5987	14.3102	13.7881
Dalian	77	2018	2.40568	10.6817	9.80383	2013	1	1	11.6041	0.622671	0.3965	1.47956	11.3804	0.011235	0.035609	16.1196	0.110585	13.9176	0.047034	17.6815	0.195918	15.5992	14.3102	13.8017
Anshan	78	2004	1.94263	9.01942	8.35538	2013	1	0	10.2716	0.136035	0.408	0.489364	9.64187	0.019051	0.002194	13.3692	0.118953	11.2401	0.006599	14.1292	0.214175	15.0595	14.2401	12.9097
Anshan	78	2005	1.99221	9.15514	8.4659	2013	1	0	10.2866	0.171762	0.4244	0.441547	9.83674	0.017602	0.001545	13.6309	0.112353	11.4448	0.007729	14.3743	0.308966	15.0615	14.2477	12.8841
Anshan	78	2006	2.0373	9.28368	8.57206	2013	1	0	10.3934	0.196555	0.413	0.452372	9.95794	0.014773	0.001497	13.7188	0.109753	11.5092	0.008365	14.6188	0.333122	15.0653	14.256	12.861
Anshan	78	2007	2.09904	9.46162	8.72013	2013	1	0	10.5555	0.193293	0.4199	0.453886	10.1407	0.012495	0.012185	14.0052	0.124965	11.9255	0.009048	14.7699	0.35512	15.069	14.2649	12.8685
Anshan	78	2008	2.06754	9.62076	8.8944	2013	1	0	10.7327	0.2021	0.4165	0.435037	10.2792	0.009055	0.009672	14.2633	0.121999	12.1596	0.009554	14.9938	0.435482	15.0723	14.2729	12.8479
Anshan	78	2009	2.04227	9.71294	8.99888	2013	1	0	10.8057	0.1012	0.4191	0.541897	10.3233	0.008955	0.008918	14.3914	0.12293	12.2952	0.010189	14.3763	0.505659	15.0741	14.2825	12.893
Anshan	78	2010	1.99168	9.82136	9.13238	2013	1	0	10.9755	0.124375	0.4394	0.507829	10.4017	0.005672	0.009715	14.5181	0.106113	12.2749	0.010296	14.7874	0.560357	15.0734	14.2841	12.9232
Anshan	78	2011	1.91074	9.96633	9.31884	2013	1	0	11.1305	0.127656	0.4697	0.47643	10.4262	0.005716	0.00864	14.6574	0.144259	12.7212	0.010656	14.9346	0.5753	15.0728	14.3023	13.1616
Anshan	78	2012	1.91758	10.0939	9.4428	2013	1	0	11.1449	0.1068	0.5732	0.538561	10.4494	0.005841	0.008457	14.8811	0.114237	12.7117	0.010729	14.7687	0.676034	15.0694	14.3126	13.2213
Anshan	78	2013	1.87668	10.191	9.56149	2013	1	1	11.2246	0.1153	0.545	0.542613	10.6031	0.006326	0.007819	14.9954	0.094769	12.639	0.010732	14.9219	0.70842	15.0677	14.3373	13.3519
Anshan	78	2014	2.30265	10.2344	9.40038	2013	1	1	11.1104	0.1187	0.5319	0.693543	10.6699	0.007988	0.013789	14.9954	0.098923	12.682	0.010406	14.8563	0.799142	15.0631	14.3578	13.3261
Anshan	78	2015	2.28276	10.3071	9.48166	2013	1	1	11.0777	0.0757	0.35	0.834208	10.684	0.008911	0.009424	14.7095	0.122322	12.6084	0.010223	14.3863	0.670975	15.0568	14.3697	13.235
Anshan	78	2016	2.22039	10.3559	9.55825	2013	1	1	10.6098	0.1239	0.3782	1.46133	10.7824	0.00881	0.004631	14.7315	0.126786	12.6662	0.009868	14.4099	0.324005	15.0559	14.3808	13.0795
Anshan	78	2017	2.21028	10.4139	9.62079	2013	1	1	10.7097	0.1702	0.356	1.40717	10.8235	0.009076	0.005647	14.8229	0.127288	12.7616	0.009844	14.8254	0.229056	15.051	14.3808	12.9431
Anshan	78	2018	2.20729	10.4806	9.68887	2013	1	1	10.7957	0.163881	0.3476	1.42135	10.9141	0.010717	0.003353	14.8358	0.135202	12.8348	0.009031	14.8697	0.233799	15.0446	14.3865	12.8278
Yingkou	79	2004	2.10134	9.00307	8.26049	2013	1	0	9.53727	0.306591	0.3377	0.862937	9.44021	0.011487	0.002513	12.6196	0.141666	10.6653	0.002164	13.7912	0.496248	14.6481	15.2058	12.0215
Yingkou	79	2005	2.00067	9.10598	8.4125	2013	1	0	9.71033	0.31185	0.3565	0.683898	9.56808	0.011605	0.002124	12.7944	0.141711	10.8404	0.002757	13.9842	0.582725	14.6507	15.2253	12.0281
Yingkou	79	2006	2.02659	9.22375	8.51739	2013	1	0	9.89394	0.28849	0.3696	0.7075	9.69904	0.010976	0.001979	12.9926	0.12412	10.9061	0.003738	14.0925	0.634795	14.6531	15.2366	12.0204
Yingkou	79	2007	2.09689	9.40452	8.66406	2013	1	0	10.1104	0.251872	0.3757	0.704976	9.93408	0.007921	0.004747	13.3255	0.136593	11.3347	0.00542	14.1773	0.732881	14.6592	15.2494	12.0119
Yingkou	79	2008	2.06686	9.57166	8.84563	2013	1	0	10.3148	0.2356	0.39	0.672902	10.0196	0.00734	0.009058	13.5578	0.128866	11.5088	0.004639	14.3207	0.77188	14.6648	15.2608	12.0691
Yingkou	79	2009	2.06297	9.67143	8.94729	2013	1	0	10.4372	0.1429	0.4004	0.849989	10.2192	0.009207	0.014166	13.8773	0.120348	11.7599	0.005517	13.949	0.953815	14.6701	15.2728	12.1057
Yingkou	79	2010	2.03708	9.80116	9.08964	2013	1	0	10.6323	0.197321	0.426	0.811565	10.3286	0.008965	0.014659	14.1324	0.126513	12.065	0.007079	14.4976	0.980461	14.6722	15.2853	12.1869
Yingkou	79	2011	1.95964	9.9472	9.27444	2013	1	0	10.8242	0.228784	0.4463	0.788764	10.3703	0.007116	0.016359	14.4207	0.138293	12.4423	0.007057	14.8458	0.743715	14.6721	15.2978	12.4924
Yingkou	79	2012	1.9856	10.0852	9.39931	2013	1	0	10.9435	0.251	0.4963	0.817382	10.4921	0.005282	0.015875	14.6087	0.158693	12.7679	0.009089	15.0587	0.785625	14.6703	15.3093	12.5425
Yingkou	79	2013	1.94515	10.1887	9.52332	2013	1	1	11.0812	0.274	0.487	0.866706	10.5871	0.005205	0.015296	14.7228	0.120339	12.6053	0.009479	15.2375	0.840115	14.6592	15.3214	12.5811
Yingkou	79	2014	2.23824	10.2479	9.44217	2013	1	1	11.0546	0.2728	0.48	0.977547	10.6501	0.00666	0.00487	14.6024	0.093795	12.2357	0.009536	15.2546	0.751098	14.6627	15.4739	12.5149
Yingkou	79	2015	2.23447	10.3241	9.5201	2013	1	1	11.0337	0.2708	0.3762	1.07845	10.7991	0.007194	0.004936	14.3578	0.118564	12.2255	0.009159	15.2262	0.598656	14.6597	15.4886	12.4069
Yingkou	79	2016	2.21553	10.3834	9.58789	2013	1	1	10.7655	0.3105	0.3092	1.60386	10.7579	0.007782	0.001873	14.498	0.10975	12.2885	0.009087	15.0938	0.354761	14.6605	15.5111	12.4553
Yingkou	79	2017	2.2072	10.4464	9.65464	2013	1	1	10.8608	0.2927	0.3073	1.66972	10.8213	0.008152	0.002246	14.5889	0.109711	12.379	0.009299	15.1289	0.362023	14.6562	15.632	12.4366
Yingkou	79	2018	2.21131	10.5196	9.72603	2013	1	1	10.9204	0.320232	0.298	1.48578	10.9034	0.008555	0.001844	14.6387	0.11588	12.4834	0.008793	15.2771	0.357927	14.6545	15.664	12.3437
Liaoyang	80	2004	1.9229	8.89659	8.24276	2013	1	0	9.6742	0.050376	0.3032	0.740987	9.53897	0.01535	0.003551	12.4451	0.134527	10.4391	0.007329	11.892	0.266505	14.4166	13.5975	12.1161
Liaoyang	80	2005	2.03436	9.03694	8.32676	2013	1	0	9.8056	0.073703	0.304	0.640487	9.68175	0.011922	0.002884	12.7563	0.115453	10.5974	0.005297	12.4019	0.323494	14.4144	13.6027	12.1057
Liaoyang	80	2006	2.09761	9.17461	8.43381	2013	1	0	9.97869	0.115403	0.3052	0.637351	9.76615	0.011723	0.002498	12.8591	0.112173	10.6714	0.004323	13.0249	0.360461	14.4174	13.6097	12.1068
Liaoyang	80	2007	2.07201	9.32729	8.59877	2013	1	0	10.1489	0.190467	0.305	0.604741	9.97409	0.011008	0.00887	13.1425	0.134386	11.1354	0.007276	13.6999	0.385909	14.4219	13.6168	12.0845
Liaoyang	80	2008	2.06483	9.49269	8.76764	2013	1	0	10.3384	0.1539	0.305	0.566984	10.1338	0.009167	0.01157	13.2911	0.140109	11.3257	0.009915	13.6788	0.414436	14.422	13.6237	12.0702
Liaoyang	80	2009	2.05873	9.58655	8.86446	2013	1	0	10.4088	0.1231	0.308	0.687382	10.2323	0.008022	0.015456	13.6008	0.119507	11.4765	0.010311	13.5263	0.569856	14.4224	13.6306	12.0275
Liaoyang	80	2010	2.04698	9.71537	8.999	2013	1	0	10.5887	0.115019	0.3535	0.698901	10.3745	0.006283	0.014615	13.8162	0.115021	11.6536	0.010844	13.6481	0.574929	14.4216	13.6382	12.0204
Liaoyang	80	2011	1.97777	9.87659	9.19462	2013	1	0	10.7913	0.055825	0.3767	0.66334	10.4956	0.005419	0.015027	14.0234	0.134249	12.0153	0.010785	13.1145	0.570038	14.4165	13.6447	12.0799
Liaoyang	80	2012	1.99047	10.0105	9.32215	2013	1	0	10.8945	0.0576	0.4902	0.698395	10.6026	0.004834	0.014739	14.1332	0.159331	12.2964	0.010591	13.2635	0.593518	14.405	13.6506	12.1007
Liaoyang	80	2013	1.98877	10.1113	9.42376	2013	1	1	11.0021	0.0527	0.425	0.74801	10.6699	0.006468	0.012613	14.3026	0.13878	12.3277	0.00945	13.2527	0.644755	14.4033	13.6589	12.2011
Liaoyang	80	2014	2.18555	10.1016	9.31973	2013	1	1	10.9115	0.0613	0.406	0.898413	10.746	0.005846	0.013215	14.3103	0.103056	12.0378	0.009606	13.3401	0.704536	14.4027	13.6693	12.1302
Liaoyang	80	2015	2.19251	10.1807	9.39566	2013	1	1	10.9273	0.0679	0.3184	0.99847	10.834	0.008898	0.006142	14.2094	0.126757	12.144	0.014869	13.4565	0.441696	14.3977	13.6777	12.0641
Liaoyang	80	2016	2.16925	10.2447	9.47032	2013	1	1	10.4766	0.1065	0.3309	1.78689	10.9061	0.00855	0.004239	14.1701	0.131249	12.1395	0.009619	13.4544	0.302387	14.3955	13.6877	11.9688
Liaoyang	80	2017	2.16924	10.3155	9.54115	2013	1	1	10.6322	0.0704	0.3246	1.78921	11.0081	0.009355	0.003332	14.2119	0.12743	12.1518	0.009299	13.1933	0.243151	14.3837	13.7102	12.0366
Liaoyang	80	2018	2.16648	10.3804	9.6073	2013	1	1	10.7668	0.055669	0.2977	1.92881	11.1264	0.009289	0.003526	14.2819	0.107002	12.047	0.009245	13.0902	0.20774	14.3774	13.7321	12.0303
Tieling	81	2004	1.64388	8.65242	8.15536	2013	1	0	8.88239	0.035981	0.2707	1.0488	9.34416	0.013724	0.005687	12.5285	0.178709	10.8065	0.000512	11.2611	0.364365	14.9156	13.8916	12.3406
Tieling	81	2005	1.73749	8.78355	8.23111	2013	1	0	9.07841	0.029437	0.2795	0.891267	9.60431	0.009909	0.005369	12.7751	0.171716	11.0132	0.000797	11.2616	0.40489	14.9226	13.8926	12.3203
Tieling	81	2006	1.76149	8.91422	8.34806	2013	1	0	9.27538	0.028223	0.2755	0.829494	9.71382	0.006627	0.004637	13.0182	0.166136	11.2233	0.001298	11.4233	0.625945	14.9291	13.8945	12.3239
Tieling	81	2007	1.77871	9.10264	8.52675	2013	1	0	9.49168	0.028955	0.2761	0.767445	9.86144	0.006076	0.010336	13.3014	0.184923	11.6136	0.001981	11.6697	0.765446	14.932	13.8963	12.3261
Tieling	81	2008	1.80285	9.29718	8.70781	2013	1	0	9.77241	0.0216	0.2838	0.633801	9.96124	0.00536	0.013824	13.5593	0.157852	11.7132	0.002521	11.6608	0.945537	14.9337	13.8973	12.3239
Tieling	81	2009	1.83063	9.39721	8.79255	2013	1	0	9.89319	0.0486	0.2945	0.700064	10.0886	0.006044	0.010743	13.9082	0.163583	12.0978	0.002867	12.5927	1.14919	14.9341	13.8976	12.2991
Tieling	81	2010	1.77414	9.52734	8.95403	2013	1	0	10.187	0.051132	0.3442	0.670704	10.2386	0.00606	0.013182	14.1632	0.131541	12.1348	0.005404	12.8192	1.26379	14.9311	13.9008	12.3073
Tieling	81	2011	1.74775	9.69298	9.13465	2013	1	0	10.2628	0.040716	0.4053	0.634097	10.3934	0.006089	0.018665	14.3332	0.14804	12.4229	0.004935	12.7821	0.854331	14.9303	13.9044	12.3506
Tieling	81	2012	1.75862	9.83021	9.26568	2013	1	0	10.3775	0.0336	0.4373	0.628957	10.5287	0.004581	0.018509	14.5101	0.169532	12.7354	0.005734	12.6998	0.929139	14.9214	13.9072	12.3458
Tieling	81	2013	1.73359	9.93188	9.38168	2013	1	1	10.4385	0.0513	0.458	0.681029	10.5906	0.004816	0.015643	14.6018	0.131255	12.5712	0.005927	13.1793	1.01274	14.9204	13.9099	12.5497
Tieling	81	2014	1.77039	9.86662	9.29542	2013	1	1	10.3909	0.0728	0.4517	0.892128	10.5917	0.00573	0.013616	14.5531	0.127623	12.4944	0.005505	13.3557	0.745149	14.9208	13.9172	12.4434
Tieling	81	2015	1.77086	9.93736	9.36589	2013	1	1	10.2358	0.0621	0.2903	1.09249	10.6566	0.005944	0.005046	14.5494	0.142642	12.602	0.005996	13.0397	0.53649	14.9155	13.9168	12.4081
Tieling	81	2016	1.73873	9.98911	9.43596	2013	1	1	10.0069	0.0429	0.3357	1.4305	10.6827	0.00696	0.004112	14.5143	0.152377	12.6329	0.006272	12.4383	0.207881	14.9138	13.9199	12.3384
Tieling	81	2017	1.74456	10.0578	9.50129	2013	1	1	10.0206	0.0329	0.3199	1.52162	10.7709	0.007358	0.004187	14.4555	0.162857	12.6406	0.006195	12.1839	0.175647	14.8929	13.9288	12.3124
Tieling	81	2018	1.75915	10.1264	9.56156	2013	1	1	10.0655	0.066119	0.3123	1.41164	10.8866	0.006927	0.003695	14.5669	0.128171	12.5125	0.005992	12.9183	0.149533	14.8857	13.9288	12.1503
Siping	82	2004	2.53934	8.95905	8.02715	2013	1	0	9.0524	0.008758	0.3272	0.931248	9.082	0.008582	0.002228	12.5266	0.203616	10.9351	0.005975	10.1052	0.196951	15.0023	13.445	12.3707
Siping	82	2005	2.65306	9.06427	8.08856	2013	1	0	9.21304	0.024754	0.3295	0.73963	9.2243	0.008509	0.001902	12.7122	0.185031	11.025	0.005553	11.3128	0.264313	15.0151	13.446	12.253
Siping	82	2006	2.69068	9.20019	8.2104	2013	1	0	9.34732	0.014321	0.3012	0.740987	9.16714	0.013289	0.002823	12.9313	0.168643	11.1513	0.006941	10.9049	0.379615	15.0133	13.4472	12.2303
Siping	82	2007	2.88108	9.41972	8.36156	2013	1	0	9.5657	0.012991	0.287	0.595582	9.64807	0.010987	0.003065	13.1612	0.185354	11.4757	0.006345	11.0307	0.464392	15.0243	13.451	12.2135
Siping	82	2008	2.69653	9.51812	8.52615	2013	1	0	9.78352	0.0162	0.2897	0.521431	9.8109	0.010799	0.004709	13.4798	0.203133	11.8859	0.008153	11.479	0.535079	15.0321	13.4528	12.1996
Siping	82	2009	2.78701	9.62245	8.59748	2013	1	0	9.87653	0.0152	0.2924	0.544883	9.90184	0.008766	0.002546	13.7186	0.189457	12.055	0.009169	11.5136	0.656592	15.0367	13.454	12.2501
Siping	82	2010	2.49908	9.70862	8.7927	2013	1	0	10.0407	0.022802	0.2967	0.467673	10.0158	0.006504	0.003305	13.9444	0.181142	12.2359	0.015693	12.0881	0.601375	15.0409	13.4548	12.2615
Siping	82	2011	2.39478	9.8246	8.95131	2013	1	0	10.2707	0.0167	0.3093	0.383003	10.2406	0.007312	0.003538	14.1507	0.172821	12.3952	0.010024	12.0102	0.464985	15.0425	13.4588	12.2491
Siping	82	2012	2.44147	9.97055	9.07795	2013	1	0	10.4088	0.0185	0.3548	0.394299	10.3752	0.006935	0.003203	14.3558	0.202409	12.7584	0.010439	12.245	0.49377	15.0283	13.4645	12.2308
Siping	82	2013	2.56324	10.1476	9.20633	2013	1	1	10.516	0.0179	0.469825	0.450937	10.4599	0.006471	0.00399	14.3947	0.190684	12.7375	0.010938	12.2857	0.52952	15.0046	13.4674	12.2922
Siping	82	2014	1.94852	9.94722	9.28015	2013	1	1	10.516	0.0247	0.5045	0.603575	10.5419	0.00664	0.00489	14.4647	0.175184	12.7227	0.011375	12.6079	0.586884	15.0037	13.4716	12.2913
Siping	82	2015	2.51494	10.2531	9.33088	2013	1	1	10.5378	0.0185	0.2182	0.755319	10.7353	0.003271	0.002623	14.609	0.180307	12.8959	0.01175	12.3385	0.648542	14.9985	13.4725	12.1967
Siping	82	2016	1.96527	10.0735	9.3979	2013	1	1	10.5114	0.0041	0.2203	0.909828	10.8332	0.003236	0.001531	14.7759	0.164477	12.9709	0.012027	10.7983	0.74065	14.9926	13.473	12.1676
Siping	82	2017	1.96527	10.1384	9.46273	2013	1	1	10.2815	0.0209	0.2096	1.14221	10.9373	0.004352	0.00229	14.9267	0.136427	12.9348	0.011936	12.1894	0.935648	14.9799	13.473	12.1174
Siping	82	2018	1.94305	10.1852	9.52098	2013	1	1	10.294	0.037232	0.2449	1.00525	11.0188	0.002736	0.001796	14.8817	0.128154	12.8272	0.01193	12.7702	0.609002	14.9764	13.473	12.0039
Songyuan	83	2004	2.51956	8.96098	8.0369	2013	1	0	9.22671	0.007705	0.2585	0.632545	9.4493	0.005187	0.001103	12.3624	0.201858	10.7623	0	9.99592	0.369143	14.8479	13.7344	12.3189
Songyuan	83	2005	2.661	9.09661	8.11791	2013	1	0	9.48608	0.007719	0.3243	0.46724	9.65387	0.005126	0.000894	12.7396	0.180907	11.0298	0	10.2477	0.43713	14.836	13.7339	12.2155
Songyuan	83	2006	2.68847	9.21742	8.22844	2013	1	0	9.74385	0.0281	0.3117	0.393305	9.76126	0.004981	0.000823	13.0479	0.163355	11.2361	0.000359	11.7989	0.548135	14.8387	13.7344	12.3199
Songyuan	83	2007	3.33559	9.43033	8.22568	2013	1	0	9.98553	0.008451	0.3381	0.34155	10.0436	0.00547	0.0026	13.2217	0.215317	11.686	0.000579	10.8459	0.638811	14.8498	13.7348	12.3733
Songyuan	83	2008	2.88365	9.54352	8.48446	2013	1	0	10.2572	0.0085	0.3551	0.256401	10.2073	0.003689	0.002755	13.522	0.190967	11.8663	0.001641	11.1388	0.688964	14.8631	13.7363	12.3673
Songyuan	83	2009	2.97972	9.6341	8.54228	2013	1	0	10.3552	0.0058	0.3643	0.266903	10.2687	0.004329	0.004256	13.743	0.185577	12.0587	0.001052	10.8712	0.835325	14.8744	13.7397	12.3901
Songyuan	83	2010	2.72418	9.72913	8.72697	2013	1	0	10.5489	0.005415	0.3746	0.255682	10.2863	0.003834	0.001419	13.8575	0.16026	12.0265	0.001026	10.9975	0.679563	14.8804	13.745	12.2779
Songyuan	83	2011	2.53086	9.86407	8.93551	2013	1	0	10.7525	0.004803	0.3852	0.222695	10.4252	0.004804	0.001498	14.0166	0.162494	12.1995	0.001186	11.0877	0.559469	14.8874	13.7494	12.2945
Songyuan	83	2012	2.53486	9.98523	9.05509	2013	1	0	10.9183	0.0052	0.4182	0.226896	10.5048	0.005256	0.001948	14.1703	0.204299	12.5821	0.001202	11.3361	0.60229	14.8795	13.7526	12.283
Songyuan	83	2013	2.76682	10.1633	9.14559	2013	1	1	10.9737	0.0034	0.545641	0.301989	10.676	0.005302	0.001766	14.2862	0.172201	12.5271	0.001163	10.9299	0.598783	14.8558	13.76	12.5209
Songyuan	83	2014	2.38976	9.94319	9.072	2013	1	1	10.9485	0.0046	0.5863	0.376336	10.7121	0.005523	0.001448	14.357	0.16829	12.575	0.001059	11.201	0.716989	14.8398	13.7653	12.488
Songyuan	83	2015	3.02793	10.2733	9.16545	2013	1	1	10.9826	0.0054	0.3549	0.494113	10.7825	0.004654	0.001147	14.4194	0.177799	12.6923	0.001039	11.395	0.785715	14.8382	13.7757	12.4706
Songyuan	83	2016	2.33447	10.0836	9.23581	2013	1	1	10.9923	0.0683	0.3563	0.564014	10.8316	0.004682	0.001926	14.6198	0.157247	12.7698	0.000996	13.9367	0.857143	14.8393	13.7851	12.4834
Songyuan	83	2017	2.32143	10.1456	9.30347	2013	1	1	10.8118	0.0081	0.3486	0.693719	10.923	0.004767	0.000959	14.8197	0.134452	12.8131	0.001067	11.6193	1.03234	14.8286	13.7953	12.4104
Songyuan	83	2018	2.28661	10.1925	9.36546	2013	1	1	10.818	0.008668	0.3535	0.643654	11.0545	0.004462	0.000734	14.8001	0.132	12.7751	0.001192	11.6875	1.0831	14.8271	13.8055	12.2454
Huainan	84	2004	2.88302	8.91166	7.85283	2013	1	0	9.12967	0.014384	0.3021	0.828943	9.73939	0.008852	0.000522	12.2017	0.14522	10.2722	0.017391	10.337	0.401297	14.6639	13.3764	12.5564
Huainan	84	2005	3.0865	9.0594	7.93236	2013	1	0	9.32652	0.011417	0.29	0.844461	10.0282	0.008535	0.000686	12.4435	0.144516	10.5091	0.018955	10.3122	0.486721	14.6732	13.3823	12.5368
Huainan	84	2006	3.27798	9.27425	8.08703	2013	1	0	9.46312	0.020544	0.278	0.956128	10.2217	0.00856	0.000519	12.6878	0.155715	10.828	0.020699	11.0454	0.64868	14.6822	13.383	12.5318
Huainan	84	2007	3.24629	9.39293	8.21542	2013	1	0	9.66135	0.020358	0.2709	1.06003	10.3535	0.008022	0.010043	12.9255	0.181281	11.2178	0.021766	11.1573	0.73124	14.6886	13.3846	12.5521
Huainan	84	2008	2.9286	9.47293	8.39841	2013	1	0	9.89389	0.0208	0.2816	0.838648	10.5335	0.008551	0.012109	13.205	0.177693	11.4773	0.023345	11.4529	0.497604	14.6946	13.3832	12.5592
Huainan	84	2009	2.87067	9.55011	8.49556	2013	1	0	10.0064	0.0163	0.2987	1.00532	10.5972	0.008622	0.01357	13.4538	0.157327	11.6044	0.024628	11.3246	0.562191	14.7014	13.3832	12.63
Huainan	84	2010	2.6761	9.64062	8.65626	2013	1	0	10.1677	0.013644	0.3378	1.06808	10.7334	0.008301	0.015651	13.605	0.157834	11.7588	0.02576	11.3187	0.665805	14.7075	13.3853	12.6977
Huainan	84	2011	2.68123	9.81022	8.82394	2013	1	0	10.3222	0.021744	0.3953	1.01034	10.8573	0.009598	0.018311	13.9075	0.178707	12.1855	0.026356	11.9466	0.706577	14.714	13.3893	12.8283
Huainan	84	2012	2.64623	9.93949	8.96636	2013	1	0	10.419	0.0282	0.4055	1.00008	10.9604	0.008561	0.019692	14.2139	0.155659	12.3538	0.027406	12.3023	0.669816	14.7067	13.3954	12.7799
Huainan	84	2013	2.58424	10.0397	9.09032	2013	1	1	10.4259	0.0382	0.413	1.07296	10.9784	0.01231	0.019519	14.338	0.133509	12.3244	0.033166	12.6533	0.976977	14.7046	14.5889	12.777
Huainan	84	2014	2.49047	10.1761	9.2636	2013	1	1	10.4151	0.0348	0.4263	1.13546	11.0313	0.010175	0.015995	14.1938	0.136268	12.2007	0.032536	12.5228	0.956867	14.705	14.5939	12.6943
Huainan	84	2015	2.77207	10.2437	9.22415	2013	1	1	10.181	0.023	0.345	1.07709	10.9924	0.010588	0.015226	14.2437	0.152534	12.3634	0.031612	12.2398	1.02069	14.7165	14.5968	12.7072
Huainan	84	2016	2.59016	10.2434	9.29174	2013	1	1	10.2396	0.019	0.3604	1.21695	10.9775	0.007009	0.013396	14.5948	0.171151	12.8296	0.020542	12.1164	0.990778	15.1742	14.604	12.6249
Huainan	84	2017	2.04324	10.0939	9.37932	2013	1	1	10.3268	0.0191	0.3519	1.21938	11.1735	0.006073	0.015192	14.6626	0.191483	13.0096	0.01608	12.2167	0.963799	15.1754	14.6085	12.5883
Huainan	84	2018	2.54154	10.3998	9.467	2013	1	1	10.3886	0.02818	0.3444	1.26638	11.3446	0.005614	0.016746	14.7123	0.185477	13.0275	0.01534	12.6741	0.923248	15.1756	14.6175	12.5406
Handan	85	2004	2.38281	8.94975	8.08147	2013	1	0	9.29533	0.063476	0.3332	0.634389	9.3867	0.004331	0.002401	13.3641	0.218202	11.8417	0.005037	13.2954	0.369864	15.9712	14.1313	13.2835
Handan	85	2005	2.58049	9.13054	8.18256	2013	1	0	9.50376	0.066754	0.3386	0.559585	9.53059	0.004561	0.002323	13.6393	0.203044	12.045	0.005374	13.5574	0.424242	15.9805	14.145	13.271
Handan	85	2006	2.6732	9.25942	8.27614	2013	1	0	9.65771	0.060692	0.3275	0.554633	9.6396	0.004446	0.001954	13.9068	0.17698	12.1751	0.00579	13.6232	0.441001	15.9949	14.156	13.294
Handan	85	2007	2.85636	9.44015	8.3906	2013	1	0	9.82043	0.086887	0.3266	0.497609	9.81001	0.004565	0.012095	14.0802	0.238788	12.6481	0.006105	14.15	0.501157	16.0087	14.1687	13.2613
Handan	85	2008	2.98205	9.57893	8.48632	2013	1	0	10.028	0.1043	0.3371	0.428114	10.0713	0.004673	0.011517	14.2537	0.252473	12.8773	0.006165	14.5461	0.527025	16.0435	14.1789	13.2348
Handan	85	2009	2.46891	9.48357	8.57979	2013	1	0	10.0336	0.0908	0.3576	0.562489	10.2262	0.005038	0.010189	14.4972	0.250193	13.1117	0.006284	14.4195	0.72789	16.0592	14.1855	13.2149
Handan	85	2010	2.88611	9.77349	8.71358	2013	1	0	10.1713	0.08829	0.368	0.558418	10.3774	0.005239	0.008152	14.7857	0.219509	13.2694	0.006321	14.5503	0.777087	16.0809	14.1924	13.2458
Handan	85	2011	2.62313	9.869	8.90463	2013	1	0	10.3179	0.089129	0.4003	0.550399	10.4946	0.005398	0.008124	15.0053	0.213414	13.4608	0.006329	14.7261	0.677228	16.0979	14.2062	13.2783
Handan	85	2012	2.57369	9.98691	9.04157	2013	1	0	10.3936	0.0777	0.4026	0.608793	10.545	0.005512	0.012796	15.1494	0.251209	13.7679	0.006216	14.6698	0.757908	16.1112	14.219	13.377
Handan	85	2013	2.23563	9.94304	9.13852	2013	1	1	10.3353	0.073	0.430001	0.684297	10.5724	0.00521	0.01471	15.1161	0.232816	13.6586	0.008469	14.6195	0.869256	16.1121	14.2276	13.5974
Handan	85	2014	2.19462	10.0301	9.24407	2013	1	1	10.4025	0.0712	0.4583	0.767803	10.6316	0.005197	0.016715	15.2134	0.223744	13.7162	0.005711	14.6007	1.00348	16.1472	14.2375	13.5984
Handan	85	2015	2.18992	10.1117	9.32786	2013	1	1	10.4178	0.0587	0.2522	0.891373	10.7504	0.006279	0.00801	15.4557	0.195106	13.8215	0.006201	14.4288	1.0947	16.0597	14.3219	13.5563
Handan	85	2016	2.18901	10.1888	9.40533	2013	1	1	10.4706	0.0502	0.2444	0.937717	10.8366	0.027513	0.008322	15.4863	0.200607	13.8799	0.006045	14.3315	1.12829	16.066	14.3343	13.5424
Handan	85	2017	2.18797	10.2672	9.48425	2013	1	1	10.4792	0.0437	0.2512	1.04931	10.9839	0.006471	0.009236	15.5148	0.212636	13.9666	0.00634	14.2053	1.19221	16.068	14.3461	13.3068
Handan	85	2018	2.17607	10.346	9.5685	2013	1	1	10.4993	0.0418	0.2706	1.05987	11.046	0.00673	0.008481	15.6497	0.190671	13.9925	0.006867	14.1829	1.24329	16.0698	14.3578	13.3456
Xingtai	86	2004	2.22944	8.80912	8.00737	2013	1	0	9.1581	0.073227	0.2769	0.607952	9.36869	0.002753	0.001924	12.9278	0.23789	11.4919	0.004274	13.0507	0.41249	15.7205	14.2033	12.7074
Xingtai	86	2005	2.36341	8.95571	8.0956	2013	1	0	9.21443	0.086723	0.2846	0.548073	9.51384	0.003176	0.001775	13.1592	0.230881	11.6934	0.004983	13.2885	0.512779	15.7252	14.2126	12.6891
Xingtai	86	2006	2.52732	9.1072	8.18004	2013	1	0	9.35859	0.087112	0.2874	0.534814	9.62683	0.003338	0.001299	13.4306	0.191765	11.7792	0.005331	13.443	0.515621	15.7373	14.2223	12.7035
Xingtai	86	2007	2.72644	9.26628	8.26328	2013	1	0	9.47101	0.092952	0.2916	0.513067	9.80862	0.002994	0.00688	13.6331	0.240902	12.2098	0.005576	13.6267	0.584272	15.7538	14.2313	12.705
Xingtai	86	2008	2.90445	9.40335	8.33711	2013	1	0	9.56906	0.1204	0.3016	0.477709	10.0233	0.003099	0.005758	13.9083	0.23996	12.481	0.006191	13.9898	0.610173	15.7705	14.2391	12.7198
Xingtai	86	2009	3.97403	9.78425	8.40447	2013	1	0	9.62734	0.0883	0.3174	0.627938	10.1622	0.002794	0.007249	14.0979	0.23667	12.6568	0.006377	13.7461	0.795677	15.7877	14.2458	12.7484
Xingtai	86	2010	2.96899	9.59859	8.51037	2013	1	0	9.75202	0.101614	0.3604	0.671668	10.2455	0.002884	0.004885	14.3598	0.209301	12.7958	0.006435	14.0239	0.841881	15.8062	14.2531	12.768
Xingtai	86	2011	2.8538	9.71668	8.66802	2013	1	0	9.90484	0.098659	0.3941	0.662662	10.4582	0.002853	0.005022	14.5792	0.234124	13.1273	0.006565	14.1589	0.685086	15.8128	14.2596	12.7936
Xingtai	86	2012	2.82366	9.83301	8.79498	2013	1	0	9.96932	0.0722	0.3949	0.759787	10.5435	0.003005	0.004719	14.7328	0.229343	13.2602	0.006614	13.9161	0.774424	15.8273	14.266	13.0148
Xingtai	86	2013	2.44359	9.8089	8.91543	2013	1	1	9.9537	0.0708	0.425453	0.858527	10.5893	0.002495	0.004953	14.7679	0.210849	13.2113	0.00626	13.9425	0.883575	15.8475	14.2717	13.0324
Xingtai	86	2014	2.39835	9.90384	9.02906	2013	1	1	10.0327	0.0774	0.4689	0.939976	10.6261	0.002698	0.006519	14.896	0.191572	13.2436	0.006042	14.0586	1.00008	15.8605	14.2761	13.0405
Xingtai	86	2015	2.39237	9.99401	9.12173	2013	1	1	10.0964	0.0626	0.3499	0.996882	10.7567	0.002831	0.003697	15.1337	0.204571	13.5469	0.006491	13.9151	1.03465	15.8026	14.2811	13.0164
Xingtai	86	2016	2.38987	10.0822	9.21094	2013	1	1	10.205	0.0604	0.3291	1.0102	10.8239	0.002746	0.005986	15.225	0.201492	13.623	0.006677	13.9916	1.02539	15.8061	14.2855	13.0135
Xingtai	86	2017	2.38013	10.1727	9.30556	2013	1	1	10.2576	0.0686	0.3372	1.11203	10.9926	0.002643	0.005926	15.2471	0.21455	13.7079	0.007092	14.1754	1.03776	15.8104	14.2917	12.7659
Xingtai	86	2018	2.33092	10.2626	9.4163	2013	1	1	10.2823	0.068708	0.3465	1.28945	11.0858	0.002812	0.005861	15.4146	0.196884	13.7894	0.007009	14.206	1.07027	15.8135	14.3041	12.8296
Baoding	87	2004	2.54702	9.01918	8.08425	2013	1	0	9.23611	0.07002	0.3607	0.504015	9.38225	0.002512	0.0014	13.4465	0.235876	12.0021	0.010521	13.5643	0.424966	16.2027	12.8288	13.3501
Baoding	87	2005	2.64909	9.12641	8.1522	2013	1	0	9.21234	0.104445	0.3429	0.493778	9.49359	0.002817	0.00143	13.666	0.214925	12.1285	0.011063	13.9287	0.522623	16.2063	12.8315	13.356
Baoding	87	2006	2.74402	9.22009	8.21067	2013	1	0	9.31884	0.138395	0.3359	0.512019	9.6143	0.003405	0.00118	13.8515	0.190873	12.1953	0.01222	14.3227	0.482059	16.2189	12.8413	13.3867
Baoding	87	2007	2.74938	9.29878	8.2874	2013	1	0	9.44959	0.17379	0.3136	0.501335	9.79211	0.003495	0.004754	14.0851	0.222153	12.5807	0.012551	14.6868	0.47318	16.2345	12.8479	13.3936
Baoding	87	2008	2.84276	9.41833	8.37355	2013	1	0	9.58315	0.2015	0.3112	0.448989	9.98806	0.003476	0.005437	14.324	0.237558	12.8867	0.013108	14.974	0.508997	16.2506	12.855	13.4319
Baoding	87	2009	2.82913	9.49145	8.45148	2013	1	0	9.66587	0.158	0.3154	0.558701	10.1253	0.003662	0.004491	14.5104	0.226477	13.0253	0.01399	14.8213	0.653427	16.2624	12.86	13.4225
Baoding	87	2010	2.76313	9.619	8.60264	2013	1	0	9.82287	0.19346	0.3448	0.564951	10.2432	0.00367	0.008073	14.8047	0.205279	13.2213	0.014008	15.1934	0.717986	16.2674	12.8657	13.4651
Baoding	87	2011	2.54087	9.73578	8.80327	2013	1	0	9.98948	0.193823	0.382	0.551993	10.3821	0.003636	0.004676	15.0175	0.197959	13.3978	0.014326	15.3733	0.63599	16.2671	12.5776	13.6074
Baoding	87	2012	2.47505	9.85472	8.94846	2013	1	0	10.088	0.1413	0.3861	0.582533	10.4606	0.004029	0.004966	15.1599	0.205867	13.5793	0.012126	15.1623	0.694052	16.2769	12.8816	13.8255
Baoding	87	2013	2.32509	9.89546	9.0517	2013	1	1	10.1247	0.1172	0.427569	0.647221	10.5886	0.004038	0.005336	15.3425	0.169799	13.5694	0.022277	15.0408	0.656085	16.2699	12.8892	13.8145
Baoding	87	2014	2.23341	9.98382	9.18029	2013	1	1	10.1849	0.1071	0.4627	0.741605	10.67	0.004009	0.004963	15.3363	0.19021	13.6767	0.01347	14.994	0.786267	16.2976	12.8992	13.871
Baoding	87	2015	2.24124	10.0717	9.26464	2013	1	1	10.2774	0.0924	0.4124	0.863535	10.8293	0.00433	0.00393	15.5503	0.215449	14.0153	0.015111	14.8348	0.808151	16.2624	12.9027	13.8138
Baoding	87	2016	2.2115	10.1535	9.35979	2013	1	1	10.3087	0.0776	0.4214	0.88678	10.904	0.004633	0.006119	15.6272	0.213636	14.0837	0.018525	14.8082	0.836754	16.2695	12.9239	13.8215
Baoding	87	2017	2.18006	10.2349	9.45556	2013	1	1	10.2949	0.0977	0.4137	1.066	11.0641	0.003748	0.006741	15.7081	0.217776	14.1838	0.014697	15.0301	0.761311	16.2743	12.9239	13.5195
Baoding	87	2018	2.14651	10.3183	9.5545	2013	1	1	10.3436	0.092589	0.4153	1.19819	11.1057	0.004305	0.004099	16.1673	0.1575	14.319	0.015187	15.0166	0.780628	16.2778	12.9239	13.5886
Shantou	88	2004	2.42847	9.20332	8.31606	2014	1	0	9.42714	0.572833	0.4024	0.69481	9.67047	0.003534	0.004185	12.9976	0.254832	11.6305	0.001702	15.0564	0.218638	15.3997	13.5997	12.6022
Shantou	88	2005	2.46008	9.27144	8.37124	2014	1	0	9.48767	0.616903	0.3951	0.600438	9.76371	0.003609	0.003734	13.1251	0.217473	11.5994	0.001696	15.2064	0.239117	15.4074	13.5981	12.6188
Shantou	88	2006	2.48581	9.3011	8.3905	2014	1	0	9.60724	0.585429	0.3856	0.533238	9.84978	0.003588	0.003756	13.3035	0.221776	11.7974	0.001695	15.278	0.239722	15.4156	13.6053	12.6372
Shantou	88	2007	3.11764	9.447	8.30992	2014	1	0	9.74379	0.546766	0.4329	0.483824	9.97865	0.003558	0.01437	13.4993	0.241374	12.0779	0.001692	15.352	0.243448	15.4266	13.6105	12.629
Shantou	88	2008	2.56748	9.43685	8.49393	2014	1	0	9.8722	0.4489	0.4241	0.43778	10.047	0.003338	0.013187	13.6812	0.241681	12.261	0.001701	15.2916	0.268124	15.438	13.615	12.6651
Shantou	88	2009	2.59523	9.52156	8.56789	2014	1	0	9.92255	0.3976	0.4221	0.550717	10.142	0.003638	0.013291	13.809	0.246771	12.4097	0.001785	15.2309	0.281788	15.4462	13.6192	12.6648
Shantou	88	2010	2.32874	9.62764	8.78231	2014	1	0	10.069	0.412463	0.4201	0.547172	10.2307	0.002505	0.011906	14.012	0.249004	12.6217	0.001776	15.4223	0.299159	15.472	13.6257	12.6848
Shantou	88	2011	2.2138	9.76846	8.97375	2014	1	0	10.0688	0.445098	0.4334	0.570789	10.3977	0.00291	0.01639	14.232	0.262383	12.894	0.00177	15.5522	0.343911	15.4821	13.6316	12.7821
Shantou	88	2012	2.21703	9.90466	9.10849	2014	1	0	10.1747	0.3899	0.4434	0.552191	10.5378	0.002888	0.01385	14.3632	0.258221	13.0093	0.001769	15.5305	0.429411	15.4887	13.6304	13.1806
Shantou	88	2013	2.19919	10.0081	9.22003	2014	1	0	10.275	0.3654	0.453	0.620683	10.6607	0.003108	0.013779	14.464	0.272967	13.1656	0.001779	15.5597	0.464894	15.5019	13.6364	13.2267
Shantou	88	2014	1.91647	9.97329	9.3228	2014	1	1	10.3482	0.3421	0.448	0.625006	10.735	0.002831	0.009815	14.575	0.266836	13.2539	0.001801	15.5857	0.584166	15.5141	13.6424	13.2183
Shantou	88	2015	1.86756	10.0545	9.42986	2014	1	1	10.4262	0.3084	0.3082	0.641852	10.8647	0.002686	0.012156	14.8486	0.262322	13.5104	0.001818	15.5667	0.682174	15.5211	13.6482	13.2125
Shantou	88	2016	1.83862	10.1315	9.52244	2014	1	1	10.5292	0.2702	0.3359	0.626582	10.9307	0.003185	0.019739	14.8998	0.257082	13.5415	0.001934	15.5425	0.759033	15.537	13.653	13.2613
Shantou	88	2017	1.82326	10.2101	9.60943	2014	1	1	10.6461	0.2531	0.3331	0.656731	11.032	0.003249	0.014836	15.0144	0.237942	13.5786	0.001904	15.5991	0.853435	15.5479	13.653	13.2984
Shantou	88	2018	1.7898	10.2777	9.69561	2014	1	1	10.7071	0.22117	0.3398	0.774268	10.5687	0.003315	0.012166	15.0006	0.253827	13.6295	0.003795	15.5304	0.952062	15.555	13.653	13.2871
Huizhou	89	2004	3.16293	9.53402	8.38252	2014	1	0	10.0708	2.00987	0.3412	0.507632	9.53644	0.004389	0.0037	13.0378	0.186412	11.358	0.002744	16.438	0.434383	14.8913	14.5596	13.1904
Huizhou	89	2005	3.16816	9.60804	8.45489	2014	1	0	9.99406	1.91797	0.3785	0.457041	9.68143	0.004705	0.00337	13.1694	0.190217	11.5098	0.002724	16.5505	0.438584	14.906	14.5736	13.388
Huizhou	89	2006	3.14165	9.67978	8.53503	2014	1	0	10.1283	1.81062	0.3515	0.471464	9.76789	0.004842	0.003886	13.4005	0.170108	11.6292	0.002749	16.6445	0.330261	14.9353	14.5847	13.4193
Huizhou	89	2007	3.2959	9.84002	8.64734	2014	1	0	10.2731	1.66004	0.3599	0.509694	9.88553	0.00375	0.011978	13.6654	0.181579	11.9593	0.002582	16.7248	0.440652	14.9562	14.5957	13.5434
Huizhou	89	2008	2.94003	9.87718	8.79876	2014	1	0	10.4066	1.6016	0.3657	0.511403	10.0314	0.005184	0.015333	13.8766	0.185925	12.1942	0.002912	16.844	0.456258	14.975	14.6045	13.5098
Huizhou	89	2009	2.80601	9.96543	8.93366	2014	1	0	10.4862	1.4119	0.37	0.653803	10.1576	0.004852	0.017637	14.1138	0.192109	12.4641	0.003711	16.81	0.536486	14.9922	14.6122	13.5611
Huizhou	89	2010	2.59609	10.0675	9.11352	2014	1	0	10.6782	1.33982	0.3874	0.634503	10.2955	0.004446	0.019272	14.4331	0.174664	12.6882	0.004241	16.9587	0.516788	15.0312	14.6191	13.5972
Huizhou	89	2011	2.4327	10.189	9.3	2014	1	0	10.7218	1.19816	0.402	0.618934	10.4919	0.004509	0.023302	14.6362	0.198188	13.0177	0.006416	17.0375	0.489808	15.0481	14.6251	13.6501
Huizhou	89	2012	2.41368	10.3078	9.42663	2014	1	0	10.8371	1.3196	0.4112	0.633998	10.6336	0.004934	0.018619	14.8238	0.228415	13.3472	0.007107	17.2573	0.510519	15.0449	14.6313	13.699
Huizhou	89	2013	2.35174	10.404	9.54885	2014	1	0	11.2656	1.3276	0.43	0.681995	10.7606	0.005043	0.016947	15.0042	0.221711	13.4979	0.007866	17.3866	0.523196	15.0492	14.6379	13.6659
Huizhou	89	2014	1.9005	10.2146	9.57251	2014	1	1	11.0613	1.2161	0.4303	0.725512	10.8888	0.005387	0.052992	15.1318	0.228003	13.6534	0.008661	17.4125	0.535504	15.064	14.6467	13.7304
Huizhou	89	2015	1.89878	10.3109	9.66964	2014	1	1	11.1009	1.0752	0.3552	0.784817	10.9786	0.005519	0.040724	15.3967	0.195319	13.7636	0.009571	17.3348	0.593603	15.0883	14.6576	13.7306
Huizhou	89	2016	1.88682	10.4107	9.7758	2014	1	1	11.1789	0.8924	0.3629	0.924669	11.0785	0.005893	0.04286	15.4429	0.200182	13.8344	0.010245	17.2316	0.597774	15.1083	14.6742	13.7756
Huizhou	89	2017	1.89835	10.508	9.86705	2014	1	1	11.2923	0.889	0.3487	0.996883	11.1689	0.006263	0.046655	15.5275	0.192875	13.8818	0.01062	17.3435	0.583431	15.1218	14.8802	13.8031
Huizhou	89	2018	1.88095	10.5859	9.95414	2014	1	1	11.3553	0.826548	0.3503	1.13351	11.2598	0.005985	0.040744	15.5097	0.196468	13.8824	0.011556	17.3393	0.561572	15.1529	14.9007	13.7656
Shanwei	90	2004	2.16326	8.99417	8.22255	2014	1	0	9.0457	0.327134	0.3569	0.277901	9.44612	0.002951	0.002678	12.0206	0.247195	10.623	0.000649	13.451	0.345547	14.9523	13.6369	11.7175
Shanwei	90	2005	2.16263	9.02534	8.25401	2014	1	0	8.93696	0.463844	0.3816	0.271111	9.5036	0.002992	0.002908	12.2086	0.232412	10.7494	0.001063	13.7939	0.486243	14.9641	13.6413	11.7753
Shanwei	90	2006	2.19761	9.08466	8.29729	2014	1	0	9.08602	0.498274	0.3759	0.263376	9.61186	0.003082	0.00198	12.4066	0.243117	10.9924	0.001271	14.0254	0.542916	14.9887	13.6439	11.7852
Shanwei	90	2007	2.23894	9.16607	8.36007	2014	1	0	9.23562	0.563043	0.367	0.242607	9.78492	0.003124	0.008145	12.648	0.284922	11.3924	0.001085	14.3101	0.603641	15.009	13.6485	11.8386
Shanwei	90	2008	2.30981	9.31145	8.47429	2014	1	0	9.40344	0.3881	0.3718	0.188561	9.92267	0.003158	0.00673	12.9022	0.257657	11.5461	0.001154	14.1225	0.598847	15.0274	13.6546	11.86
Shanwei	90	2009	2.33809	9.43829	8.58896	2014	1	0	9.50024	0.3058	0.3689	0.2527	10.0539	0.003192	0.007379	13.1846	0.233269	11.729	0.001134	13.9918	0.74206	15.0411	13.6619	11.8727
Shanwei	90	2010	2.20337	9.54076	8.75076	2014	1	0	9.66694	0.29846	0.3821	0.279958	10.1492	0.00328	0.007032	13.2448	0.238926	11.8132	0.001326	14.1434	0.789085	15.0538	13.6663	11.9653
Shanwei	90	2011	2.13169	9.66468	8.90777	2014	1	0	9.83532	0.293895	0.3875	0.284039	10.3214	0.003435	0.010185	13.5193	0.254807	12.1521	0.001267	14.2967	0.515937	15.0602	13.6716	11.9678
Shanwei	90	2012	2.14974	9.8213	9.05595	2014	1	0	9.93343	0.2939	0.3984	0.308115	10.4568	0.003501	0.007753	13.6875	0.262906	12.3516	0.001296	14.4001	0.545431	15.0602	13.6716	12.0725
Shanwei	90	2013	2.14204	9.92746	9.1657	2014	1	0	9.85377	0.385	0.403	0.33323	10.5808	0.003393	0.007838	13.8672	0.26386	12.5349	0.001293	14.7657	0.687886	15.0754	13.6739	12.4252
Shanwei	90	2014	1.82771	9.8541	9.25103	2014	1	1	10.0828	0.3381	0.4126	0.376024	10.7102	0.00342	0.009032	14.0375	0.252341	12.6605	0.001419	14.701	0.69871	15.0939	13.6716	12.3903
Shanwei	90	2015	1.82603	9.93383	9.33169	2014	1	1	10.1379	0.2607	0.3785	0.401721	10.7823	0.003516	0.010565	14.5714	0.186445	12.8918	0.001567	14.5018	0.767913	15.0936	13.6734	12.3888
Shanwei	90	2016	1.79951	10.0163	9.42882	2014	1	1	10.2165	0.2574	0.3565	0.422296	10.9046	0.003552	0.017813	14.5425	0.203859	12.9522	0.001621	14.5728	0.787517	15.1017	13.6762	12.3782
Shanwei	90	2017	1.78394	10.0894	9.51054	2014	1	1	10.2621	0.2327	0.3429	0.479256	10.9536	0.003637	0.020512	14.6157	0.183467	12.92	0.001694	14.4988	0.786605	15.1043	13.6762	12.226
Shanwei	90	2018	1.75149	10.1663	9.60586	2014	1	1	10.3361	0.193107	0.351	0.462229	11.0526	0.003675	0.023676	14.7395	0.197713	13.1185	0.001805	14.3905	0.84801	15.1061	13.6647	12.1976
Chaozhou	91	2004	2.02547	9.03014	8.32434	2014	1	0	9.24048	0.494563	0.3558	0.510259	9.46863	0.003202	0.002405	12.1483	0.263292	10.8138	0.003576	14.0551	0.298648	14.7302	14.3659	11.6691
Chaozhou	91	2005	2.1	9.09896	8.35702	2014	1	0	9.3433	0.532942	0.3764	0.460007	9.49718	0.003251	0.00351	12.2721	0.223115	10.772	0.004012	14.2426	0.339336	14.7335	14.3734	11.6852
Chaozhou	91	2006	2.21695	9.16691	8.37078	2014	1	0	9.47739	0.554735	0.3747	0.408768	9.57593	0.003011	0.004689	12.4814	0.227322	11	0.00429	14.4202	0.332517	14.7386	14.3844	11.7232
Chaozhou	91	2007	2.2594	9.24869	8.43359	2014	1	0	9.63306	0.434691	0.3837	0.414097	9.76349	0.003287	0.010452	12.7232	0.250971	11.3408	0.005143	14.318	0.318334	14.7479	14.3949	11.7256
Chaozhou	91	2008	2.27446	9.33433	8.51258	2014	1	0	9.76054	0.3501	0.3799	0.361544	9.8992	0.003421	0.011507	12.831	0.23752	11.3935	0.005141	14.2539	0.306424	14.756	14.4069	11.6919
Chaozhou	91	2009	2.19826	9.42531	8.63764	2014	1	0	9.83526	0.3966	0.371	0.401323	9.96588	0.00341	0.011341	13.0013	0.22339	11.5024	0.005706	14.4596	0.339405	14.7629	14.4247	11.7019
Chaozhou	91	2010	2.14478	9.5229	8.75986	2014	1	0	9.98336	0.462807	0.3802	0.36819	10.1075	0.003205	0.007919	13.2355	0.201815	11.6351	0.006341	14.7665	0.326832	14.7744	14.4353	11.7321
Chaozhou	91	2011	2.01172	9.65914	8.96015	2014	1	0	10.0928	0.417412	0.3973	0.362015	10.3402	0.003274	0.011352	13.3614	0.206129	11.7822	0.006737	14.8093	0.307377	14.7817	14.4462	11.8019
Chaozhou	91	2012	1.98496	9.77821	9.09261	2014	1	0	10.1755	0.378	0.4132	0.383154	10.4183	0.003279	0.019097	13.5646	0.252903	12.1899	0.006682	14.7979	0.317209	14.7893	14.4473	11.7829
Chaozhou	91	2013	1.97963	9.88706	9.20415	2014	1	0	10.2828	0.311	0.431	0.396093	10.5475	0.003272	0.006694	13.6598	0.260888	12.3162	0.006148	14.7021	0.325021	14.7983	14.4414	12.2596
Chaozhou	91	2014	1.78699	9.84452	9.26398	2014	1	1	10.3514	0.2472	0.4429	0.420133	10.6712	0.00344	0.005134	13.8652	0.24229	12.4475	0.006403	14.5582	0.368156	14.8043	14.4372	12.2349
Chaozhou	91	2015	1.78534	9.9261	9.34649	2014	1	1	10.4328	0.2143	0.3065	0.405494	10.7887	0.003489	0.019569	14.2049	0.237923	12.7691	0.007056	14.4834	0.430657	14.8191	14.45	12.1955
Chaozhou	91	2016	1.73485	9.98907	9.43815	2014	1	1	10.5175	0.2047	0.3469	0.377292	10.8956	0.003122	0.013479	14.1987	0.240212	12.7725	0.006318	14.5084	0.465404	14.8234	14.4574	12.2146
Chaozhou	91	2017	1.65985	10.0299	9.52317	2014	1	1	10.5517	0.2075	0.3479	0.392915	10.9944	0.002916	0.01008	14.1719	0.250188	12.7864	0.006227	14.5581	0.494737	14.8289	14.4626	12.1305
Chaozhou	91	2018	1.61733	10.0929	9.6121	2014	1	1	10.6021	0.193314	0.322	0.391128	11.1189	0.002301	0.007216	14.4314	0.206604	12.8544	0.006153	14.5398	0.485427	14.83	14.4678	12.096
Jieyang	92	2004	2.14763	9.04558	8.28122	2014	1	0	9.1124	0.188676	0.3112	0.316726	9.29983	0.001475	0.0032	12.5759	0.297388	11.3632	0.001333	13.8352	0.163631	15.6102	13.1441	12.1854
Jieyang	92	2005	2.22782	9.12609	8.32506	2014	1	0	8.92678	0.268182	0.3362	0.40238	9.36317	0.001699	0.004066	12.6439	0.356141	11.6115	0.001467	13.9357	0.276424	15.6226	13.149	12.2111
Jieyang	92	2006	2.27099	9.19492	8.37471	2014	1	0	9.06021	0.276513	0.3166	0.401233	9.42079	0.001763	0.003559	12.8651	0.252021	11.4869	0.007533	14.1126	0.3124	15.6464	13.1599	12.2269
Jieyang	92	2007	2.35694	9.28266	8.4253	2014	1	0	9.24368	0.27097	0.2955	0.368682	9.61859	0.001733	0.008867	13.1523	0.31873	12.0089	0.001588	14.2777	0.343558	15.6636	13.1757	12.2288
Jieyang	92	2008	2.38672	9.3722	8.50228	2014	1	0	9.4477	0.236	0.2844	0.321564	9.75584	0.001767	0.004914	13.3429	0.315094	12.188	0.001656	14.3526	0.366586	15.6737	13.1778	12.2337
Jieyang	92	2009	2.42394	9.48564	8.60025	2014	1	0	9.55811	0.2496	0.2723	0.399484	9.89735	0.001841	0.005729	13.5559	0.286885	12.3072	0.001453	14.527	0.482171	15.6859	13.1852	12.2496
Jieyang	92	2010	2.4325	9.60961	8.72069	2014	1	0	9.76267	0.243251	0.295	0.396905	10.0262	0.001716	0.005049	13.7609	0.260879	12.4172	0.001283	14.7139	0.558758	15.7053	13.1936	12.241
Jieyang	92	2011	2.4138	9.73382	8.85262	2014	1	0	9.94175	0.222645	0.3152	0.409776	10.201	0.001539	0.00768	14.0299	0.266831	12.7088	0.001315	14.8196	0.391726	15.7166	13.1975	12.348
Jieyang	92	2012	2.34903	9.84697	8.99297	2014	1	0	10.0661	0.1932	0.3488	0.435711	10.3299	0.001441	0.011022	14.2175	0.258571	12.8649	0.001552	14.8083	0.475025	15.7234	13.2012	12.3458
Jieyang	92	2013	2.32598	9.95133	9.10719	2014	1	0	10.0649	0.1811	0.396	0.447155	10.6438	0.001298	0.004028	14.3087	0.285032	13.0535	0.00173	14.8827	0.516641	15.7364	13.1975	12.8765
Jieyang	92	2014	1.93534	9.88508	9.2248	2014	1	1	10.2955	0.1885	0.4019	0.486561	10.6833	0.001321	0.003117	14.4437	0.287322	13.1965	0.001763	15.0261	0.614341	15.7531	13.203	12.9239
Jieyang	92	2015	1.88337	9.9685	9.33544	2014	1	1	10.3499	0.2315	0.3748	0.48927	10.7117	0.001284	0.00523	14.8339	0.249024	13.4437	0.001711	15.2916	0.720682	15.7638	13.1939	12.9437
Jieyang	92	2016	1.8729	10.0408	9.41333	2014	1	1	10.4051	0.232	0.398	0.494491	10.7822	0.001287	0.012639	14.7974	0.256294	13.4359	0.001714	15.3535	0.740218	15.7572	13.2177	12.9321
Jieyang	92	2017	1.82481	10.0899	9.48848	2014	1	1	10.3934	0.2129	0.3907	0.530461	10.8317	0.001258	0.006681	14.8618	0.233083	13.4054	0.001677	15.2582	0.838734	15.766	13.2357	12.8443
Jieyang	92	2018	1.76298	10.1435	9.57649	2014	1	1	10.4733	0.158623	0.389	0.53091	10.9124	0.00144	0.012102	14.9589	0.231535	13.4959	0.001615	15.0435	0.86988	15.7691	13.2357	12.6262
Huangshi	93	2004	2.99505	8.97018	7.87322	2014	1	0	9.43036	0.14947	0.391	0.45271	9.33003	0.009305	0.002785	12.1218	0.209286	10.5577	0.009617	13.0685	0.278557	14.7513	13.3532	12.5595
Huangshi	93	2005	3.02598	9.04817	7.94094	2014	1	0	9.51318	0.17042	0.3713	0.394511	9.42531	0.013883	0.002514	12.3661	0.196471	10.7389	0.011398	13.2792	0.310186	14.7403	13.3666	12.6085
Huangshi	93	2006	2.97674	9.1561	8.06527	2014	1	0	9.67017	0.205325	0.3501	0.408698	9.53395	0.013702	0.002392	12.6582	0.196023	11.0286	0.011625	13.6212	0.344245	14.7491	13.3755	12.6238
Huangshi	93	2007	2.97996	9.31928	8.22738	2014	1	0	9.87349	0.198487	0.3019	0.451294	9.67533	0.012882	0.002191	12.9189	0.209491	11.3558	0.011964	13.739	0.385382	14.7531	13.3847	12.6476
Huangshi	93	2008	2.91129	9.45203	8.38343	2014	1	0	10.0424	0.1758	0.2979	0.413623	9.76277	0.014272	0.002017	13.1824	0.211106	11.627	0.010687	13.7937	0.418047	14.7606	13.3913	12.6492
Huangshi	93	2009	2.88859	9.53943	8.47866	2014	1	0	10.0673	0.137	0.3044	0.622929	9.75685	0.013689	0.001553	13.6028	0.153982	11.7318	0.01247	13.5711	0.600168	14.7655	13.3971	12.7059
Huangshi	93	2010	2.7987	9.64601	8.61686	2014	1	0	10.2551	0.147906	0.3201	0.694001	10.0717	0.013343	0.010284	13.8401	0.144046	11.9025	0.01571	13.836	0.686921	14.7716	13.403	12.9911
Huangshi	93	2011	2.62109	9.74114	8.77755	2014	1	0	10.5473	0.154172	0.358	0.594669	10.2035	0.012865	0.011558	14.0614	0.133677	12.0491	0.01317	14.1715	0.645218	14.7714	13.412	12.666
Huangshi	93	2012	2.67674	9.90419	8.91959	2014	1	0	10.662	0.1256	0.36	0.60074	10.3116	0.01051	0.012184	14.1519	0.184993	12.4645	0.01673	14.0836	0.707438	14.7768	13.4165	12.6792
Huangshi	93	2013	2.18076	9.96787	9.1882	2014	1	0	10.6826	0.1548	0.34808	0.645649	10.4208	0.0069	0.011452	14.2221	0.143199	12.2785	0.013976	14.385	0.829825	14.7798	13.415	12.7189
Huangshi	93	2014	2.30063	10.1349	9.30173	2014	1	1	10.8157	0.1439	0.3541	0.688486	10.5325	0.007105	0.011893	14.3292	0.1549	12.4642	0.013936	14.3772	0.943323	14.7904	13.4045	12.718
Huangshi	93	2015	2.2939	10.2233	9.393	2014	1	1	10.8208	0.1538	0.3446	0.754552	10.6372	0.007182	0.010799	14.6298	0.139285	12.6586	0.016073	14.4514	1.10083	14.8012	13.4117	12.6784
Huangshi	93	2016	2.31381	10.3058	9.46692	2014	1	1	10.8787	0.1235	0.365	0.775918	10.7043	0.00727	0.018282	14.6154	0.166464	12.8224	0.015637	14.2935	1.03469	14.8084	13.415	12.6359
Huangshi	93	2017	2.32859	10.3901	9.54481	2014	1	1	11.0012	0.1548	0.3482	0.744976	10.7955	0.008658	0.01393	14.6232	0.171524	12.8602	0.015986	14.6438	1.04072	14.8121	13.415	12.6355
Huangshi	93	2018	2.33567	10.4724	9.6241	2014	1	1	11.0705	0.169209	0.3277	0.764638	10.9048	0.009728	0.019184	14.7177	0.158915	12.8783	0.016769	14.8035	1.07762	14.8197	13.415	12.6107
Ezhou	94	2004	2.31602	8.92132	8.08147	2014	1	0	9.51185	0.069125	0.2972	0.523534	9.12595	0.030208	0.003769	11.2781	0.181197	9.56997	0.006654	11.4938	0.311891	13.8673	14.4318	11.8968
Ezhou	94	2005	2.34249	9.0103	8.15909	2014	1	0	9.54022	0.070011	0.3105	0.443628	9.23755	0.024923	0.002707	11.5503	0.17875	9.82855	0.007789	11.5415	0.375366	13.8578	14.4427	11.9224
Ezhou	94	2006	2.37184	9.10642	8.24276	2014	1	0	9.70302	0.067945	0.2846	0.430108	9.35022	0.026494	0.004738	11.8167	0.162376	9.99889	0.008326	11.6472	0.428022	13.8779	14.4831	11.9421
Ezhou	94	2007	2.4646	9.2898	8.38777	2014	1	0	9.91655	0.05815	0.2853	0.360984	9.86	0.017755	0.01192	12.092	0.200925	10.4872	0.008722	11.7066	0.503126	13.8833	14.4979	11.905
Ezhou	94	2008	2.40267	9.41279	8.53621	2014	1	0	10.1713	0.0451	0.2761	0.290537	9.69169	0.01114	0.010309	12.3867	0.199499	10.7748	0.01114	11.7089	0.556014	13.8815	14.514	11.9441
Ezhou	94	2009	2.34488	9.50361	8.65137	2014	1	0	10.3517	0.0357	0.2811	0.307557	9.45103	0.011283	0.007561	12.7847	0.164444	10.9795	0.008702	11.657	0.679616	13.8854	14.5296	12.0281
Ezhou	94	2010	2.22543	9.60157	8.80162	2014	1	0	10.5438	0.034115	0.2888	0.358488	9.53376	0.011986	0.00761	12.9718	0.151459	11.0844	0.009292	11.8119	0.755485	13.8967	14.5429	12.1129
Ezhou	94	2011	2.15046	9.74144	8.97576	2014	1	0	10.7527	0.044915	0.3054	0.351331	10.1674	0.012096	0.011289	13.248	0.140852	11.288	0.010483	12.3036	0.669926	13.9054	14.5579	12.1542
Ezhou	94	2012	2.1282	9.86822	9.11295	2014	1	0	10.8817	0.0478	0.3334	0.402062	10.2236	0.011915	0.012488	13.3484	0.177591	11.6202	0.011517	12.498	0.790064	13.9054	14.574	12.2061
Ezhou	94	2013	1.84614	9.94645	9.33335	2014	1	0	10.9571	0.0483	0.360341	0.429502	10.2965	0.00847	0.01447	13.4708	0.14923	11.5686	0.011945	12.6279	0.898953	13.909	14.5856	12.2259
Ezhou	94	2014	1.79349	10.0329	9.44873	2014	1	1	11.0799	0.0464	0.3854	0.442022	10.4353	0.002358	0.007755	13.536	0.158826	11.696	0.01343	12.6723	1.00064	13.9126	14.622	12.2462
Ezhou	94	2015	1.79366	10.1175	9.53329	2014	1	1	11.1407	0.0464	0.5114	0.461761	10.5245	0.003092	0.009522	13.6515	0.163409	11.84	0.013832	12.7331	1.10439	13.9134	14.6155	12.2808
Ezhou	94	2016	1.82178	10.2031	9.60326	2014	1	1	11.225	0.0404	0.5149	0.490675	10.6259	0.003165	0.029925	13.8174	0.16999	12.0453	0.015645	12.6845	1.06949	13.9216	14.6309	12.3056
Ezhou	94	2017	1.81835	10.2887	9.69079	2014	1	1	11.3439	0.0415	0.5039	0.500345	10.7562	0.007217	0.03725	13.9671	0.145854	12.042	0.014542	12.8377	1.08599	13.9178	14.6441	12.3087
Ezhou	94	2018	1.8026	10.3654	9.77617	2014	1	1	11.4438	0.042972	0.504	0.515309	10.854	0.007001	0.024513	14.0189	0.159166	12.1811	0.013463	12.9762	1.08433	13.9233	14.6484	12.3275
Nanning	95	2004	3.26713	8.99467	7.81076	2014	1	0	9.11888	0.089493	0.4991	2.05278	9.64525	0.004092	0.002486	13.3394	0.147459	11.4252	0.020893	13.1749	0.442824	15.6855	14.3916	13.2539
Nanning	95	2005	3.43396	9.12729	7.89357	2014	1	0	9.31082	0.080543	0.5148	1.91013	9.77116	0.004327	0.002536	13.5083	0.148162	11.5989	0.024278	13.2753	0.501686	15.7019	14.3988	13.3351
Nanning	95	2006	3.3607	9.22946	8.01731	2014	1	0	9.47815	0.085085	0.5021	1.91059	9.93556	0.004383	0.002528	13.7438	0.15206	11.8603	0.030176	13.5149	0.51396	15.7204	14.4061	13.3373
Nanning	95	2007	3.43068	9.38236	8.1496	2014	1	0	9.66612	0.091509	0.4867	1.79825	10.1182	0.004367	0.01446	13.981	0.170512	12.2121	0.034875	13.7935	0.524055	15.7376	14.4185	13.3629
Nanning	95	2008	3.61048	9.57814	8.2943	2014	1	0	9.85964	0.0987	0.4872	1.76007	10.2879	0.004329	0.014703	14.3228	0.157061	12.4717	0.042274	14.0777	0.526841	15.7495	14.426	13.3878
Nanning	95	2009	3.70673	9.69609	8.38594	2014	1	0	9.99629	0.1249	0.4789	2.14999	10.3919	0.005041	0.011909	14.5263	0.157119	12.6755	0.036907	14.4596	0.684661	15.7584	14.4315	13.4455
Nanning	95	2010	3.60244	9.7999	8.51829	2014	1	0	10.1512	0.083216	0.4851	2.30095	10.5198	0.005033	0.010881	14.7759	0.164484	12.971	0.039078	14.2197	0.823778	15.7719	14.4389	13.4667
Nanning	95	2011	3.42059	9.90374	8.67392	2014	1	0	10.3473	0.07335	0.4968	2.19091	10.5996	0.004837	0.012585	14.9218	0.177151	13.191	0.041577	14.2992	0.889072	15.7777	14.4436	13.5669
Nanning	95	2012	3.32905	10.024	8.82129	2014	1	0	10.4669	0.1046	0.5079	2.19772	10.6952	0.004368	0.013687	15.1413	0.175475	13.401	0.044576	14.7778	1.00576	15.7805	14.442	13.5974
Nanning	95	2013	3.22928	10.1193	8.94703	2014	1	0	10.5642	0.0977	0.513532	2.18148	10.8108	0.00428	0.014841	15.2468	0.168062	13.4634	0.06095	14.8232	0.867718	15.7957	14.45	13.7168
Nanning	95	2014	2.79692	10.1864	9.15789	2014	1	1	10.676	0.0939	0.591	2.25248	10.9028	0.00424	0.015557	15.354	0.162087	13.5344	0.04882	14.8997	0.916901	15.803	14.4526	13.7731
Nanning	95	2015	2.74099	10.2587	9.25043	2014	1	1	10.8009	0.1072	0.3344	2.41304	11.1087	0.003871	0.011053	15.477	0.175378	13.7362	0.050686	15.1116	0.987333	15.8173	14.459	13.7742
Nanning	95	2016	2.69591	10.3329	9.34119	2014	1	1	10.8728	0.1124	0.3498	2.54468	11.1355	0.00383	0.008799	15.5853	0.166034	13.7898	0.053281	15.2416	1.01499	15.8327	14.604	13.7897
Nanning	95	2017	2.65417	10.4108	9.43468	2014	1	1	10.9673	0.1471	0.3387	2.54209	11.2316	0.003748	0.009968	15.6817	0.181609	13.9758	0.056248	15.6171	1.04592	15.8395	14.604	13.8032
Nanning	95	2018	2.58357	10.471	9.52179	2014	1	1	10.9313	0.183464	0.3178	2.9929	11.332	0.003776	0.011248	15.7585	0.1856	14.0744	0.05825	15.8154	1.12328	15.8578	14.604	13.8263
Liuzhou	96	2004	3.65022	9.12205	7.71868	2014	1	0	9.34505	0.017435	0.3013	0.765546	9.71128	0.006055	0.002502	12.9884	0.142452	11.0396	0.00892	11.1619	0.349998	15.0811	14.3073	12.8288
Liuzhou	96	2005	3.76963	9.16493	7.83795	2014	1	0	9.58562	0.02787	0.3051	0.685216	9.85634	0.007991	0.002369	13.1118	0.144177	11.1751	0.010455	11.8791	0.331898	15.0871	14.3769	12.8333
Liuzhou	96	2006	3.77557	9.30583	7.97728	2014	1	0	9.76164	0.039809	0.2782	0.639044	10.0665	0.009843	0.002211	13.3473	0.152956	11.4697	0.011926	12.4201	0.322481	15.0979	14.4738	12.8405
Liuzhou	96	2007	3.67881	9.46238	8.15979	2014	1	0	9.93967	0.021637	0.2786	0.611358	10.197	0.009625	0.014935	13.5269	0.196467	11.8997	0.013226	12.0039	0.399982	15.1034	14.5006	12.7326
Liuzhou	96	2008	3.65867	9.58008	8.28298	2014	1	0	9.96086	0.031	0.2888	0.61992	10.3275	0.009349	0.014563	13.7784	0.183486	12.0828	0.014856	12.5498	0.472934	15.11	14.5259	12.7431
Liuzhou	96	2009	3.69908	9.68141	8.37332	2014	1	0	10.2503	0.0161	0.2865	0.82404	10.4236	0.00893	0.012606	14.0583	0.18407	12.3658	0.016174	12.0366	0.651837	15.1172	14.5507	12.7754
Liuzhou	96	2010	3.60022	9.78504	8.50405	2014	1	0	10.4696	0.007942	0.3345	0.795379	10.5261	0.007935	0.01349	14.2538	0.180013	12.5391	0.017029	11.5566	0.763989	15.1311	14.5837	12.8477
Liuzhou	96	2011	3.42848	9.88405	8.65193	2014	1	0	10.6414	0.008544	0.3611	0.777003	10.5513	0.007233	0.01171	14.4268	0.186913	12.7497	0.017799	11.8128	0.792017	15.1367	14.5962	12.9746
Liuzhou	96	2012	3.28778	10.007	8.81678	2014	1	0	10.7747	0.1079	0.3775	0.749647	10.5684	0.007579	0.014445	14.6093	0.182325	12.9073	0.018384	14.4908	0.887188	15.13	14.6139	13.094
Liuzhou	96	2013	3.17826	10.1005	8.94416	2014	1	0	10.8974	0.0889	0.391586	0.803332	10.7516	0.007701	0.017098	14.6934	0.174762	12.9491	0.017521	14.396	0.757254	15.1303	14.6943	13.3163
Liuzhou	96	2014	2.84058	10.1732	9.12924	2014	1	1	10.9517	0.0631	0.4093	0.801565	10.8536	0.007657	0.015929	14.7772	0.173695	13.0267	0.018264	14.1471	0.799404	15.145	14.7132	13.314
Liuzhou	96	2015	2.78361	10.2465	9.22276	2014	1	1	10.9831	0.0603	0.3711	0.884043	10.9009	0.007425	0.011637	14.946	0.216228	13.4146	0.018942	14.1423	0.892079	15.1548	14.736	13.3319
Liuzhou	96	2016	2.72531	10.3179	9.31533	2014	1	1	11.0486	0.0547	0.3636	0.918027	11.0059	0.007257	0.012221	15.038	0.200448	13.4308	0.019723	14.1184	0.944153	15.1653	14.7672	13.2789
Liuzhou	96	2017	2.68793	10.3939	9.40517	2014	1	1	11.1455	0.0623	0.3679	0.892529	11.0815	0.005974	0.011035	15.1361	0.188922	13.4697	0.021265	14.3557	0.978791	15.1677	14.8088	13.3048
Liuzhou	96	2018	2.59081	10.4588	9.50681	2014	1	1	11.2378	0.056684	0.3618	0.962181	11.1846	0.006934	0.009134	15.2611	0.17273	13.5051	0.022431	14.3642	0.927434	15.1777	14.8487	13.278
Guilin	97	2004	3.08908	9.08273	7.87778	2014	1	0	9.1313	0.064491	0.3534	0.616363	9.53028	0.004272	0.003469	13.0189	0.208988	11.4534	0.013444	12.5889	0.323017	15.4126	13.705	12.6562
Guilin	97	2005	3.08625	9.13432	8.00737	2014	1	0	9.29266	0.066603	0.3734	0.551662	9.65788	0.004167	0.00327	13.2108	0.201986	11.6113	0.014162	12.7872	0.370135	15.4151	13.7154	12.6536
Guilin	97	2006	3.15924	9.27921	8.12888	2014	1	0	9.40993	0.076746	0.3696	0.522719	9.77642	0.004505	0.003318	13.3817	0.221239	11.8731	0.017056	13.0516	0.42975	15.4235	13.7259	12.6581
Guilin	97	2007	3.30297	9.4656	8.27078	2014	1	0	9.60427	0.080974	0.35	0.509431	9.96367	0.004669	0.012213	13.649	0.225797	12.1609	0.017486	13.3092	0.541495	15.4342	13.7333	12.654
Guilin	97	2008	3.27761	9.59124	8.40413	2014	1	0	9.76623	0.0796	0.3473	0.503279	10.1204	0.00452	0.01065	13.9738	0.204936	12.3887	0.016838	13.4629	0.550335	15.4414	13.7377	12.6453
Guilin	97	2009	3.3563	9.69406	8.48322	2014	1	0	9.82244	0.0532	0.3411	0.694691	10.2344	0.004888	0.011244	14.1641	0.200307	12.5563	0.019985	13.1236	0.701029	15.4479	13.7378	12.6543
Guilin	97	2010	3.27095	9.79529	8.61021	2014	1	0	10.0364	0.055381	0.3497	0.71527	10.3362	0.004629	0.01035	14.423	0.182657	12.7229	0.02473	13.3231	0.823296	15.4622	13.7381	12.6632
Guilin	97	2011	3.1435	9.89757	8.75223	2014	1	0	10.0769	0.04626	0.3616	0.680826	10.4365	0.004521	0.011343	14.66	0.171212	12.8951	0.027781	13.3344	0.853393	15.4676	13.7397	12.7446
Guilin	97	2012	3.04329	10.0123	8.8994	2014	1	0	10.3369	0.0414	0.378	0.706377	10.5312	0.004703	0.012057	14.7761	0.179773	13.0601	0.029729	13.33	0.89977	15.4682	13.744	12.7939
Guilin	97	2013	2.93649	10.1085	9.03133	2014	1	0	10.366	0.0345	0.42608	0.739349	10.64	0.004421	0.015003	14.8683	0.173524	13.1168	0.030955	13.2574	0.789226	15.4676	13.8509	12.9622
Guilin	97	2014	2.59554	10.1731	9.2193	2014	1	1	10.5264	0.0317	0.4932	0.760543	10.7509	0.004549	0.014629	14.9533	0.171527	13.1903	0.035465	13.2697	0.84118	15.4766	13.9324	12.9805
Guilin	97	2015	2.53413	10.2436	9.31371	2014	1	1	10.5797	0.0296	0.4086	0.810559	10.8954	0.004828	0.009341	15.0898	0.183715	13.3954	0.043008	13.2622	0.945628	15.4813	13.9432	13.0033
Guilin	97	2016	2.47405	10.3131	9.40722	2014	1	1	10.6266	0.0287	0.3705	0.904985	10.9875	0.004911	0.008947	15.1994	0.182328	13.4974	0.042998	13.2882	1.03738	15.4907	13.9553	12.9649
Guilin	97	2017	2.43792	10.39	9.4989	2014	1	1	10.6123	0.0341	0.3403	1.04918	11.0928	0.003881	0.005892	15.2835	0.178028	13.5577	0.033571	13.4554	1.09244	15.4909	13.9553	12.947
Guilin	97	2018	2.369	10.453	9.59056	2014	1	1	10.5842	0.036312	0.3682	1.24033	11.2013	0.004478	0.00584	15.3325	0.159705	13.4981	0.040282	13.4974	1.17087	15.4985	13.9639	12.8748
Beihai	98	2004	3.14444	9.07943	7.9338	2014	1	0	9.30465	0.077073	0.3418	0.821536	9.4461	0.001587	0.001599	11.8937	0.202979	10.299	0.001591	11.7343	0.317555	14.2067	14.3011	11.4595
Beihai	98	2005	3.12	9.1226	8.06432	2014	1	0	9.41124	0.082374	0.384	0.700915	9.5193	0.004791	0.002018	12.1326	0.185732	10.4492	0.004762	11.9158	0.370221	14.2159	14.3078	11.5059
Beihai	98	2006	3.04042	9.24764	8.13564	2014	1	0	9.4919	0.116491	0.3575	0.693245	9.62217	0.005544	0.001373	12.4313	0.16688	10.6408	0.004811	12.3569	0.438017	14.2346	14.316	11.4825
Beihai	98	2007	3.20721	9.42011	8.25471	2014	1	0	9.67389	0.153936	0.3499	0.583489	9.81601	0.005067	0.006499	12.7245	0.18678	11.0467	0.005905	12.8468	0.548936	14.2622	14.3216	11.4825
Beihai	98	2008	3.24611	9.54603	8.36857	2014	1	0	9.90813	0.1573	0.3055	0.445856	9.98314	0.005022	0.008159	12.6525	0.202067	11.0534	0.008334	13.11	0.638157	14.2711	14.3266	11.5454
Beihai	98	2009	3.22206	9.6247	8.45468	2014	1	0	9.90813	0.1712	0.2973	0.596276	10.117	0.006038	0.00482	13.142	0.189984	11.4812	0.009918	13.2068	1.01302	14.2866	14.4076	11.5665
Beihai	98	2010	3.09572	9.72902	8.59899	2014	1	0	10.143	0.233344	0.2922	0.601211	10.2422	0.005634	0.003335	13.3541	0.188466	11.6852	0.013653	13.7405	1.22056	14.3274	14.4116	11.686
Beihai	98	2011	2.98568	9.83392	8.7401	2014	1	0	10.3767	0.222782	0.3167	0.548999	10.3422	0.005499	0.004847	13.6488	0.169036	11.8711	0.015513	13.9165	1.13058	14.3337	14.4149	11.8741
Beihai	98	2012	2.93376	9.96185	8.88556	2014	1	0	10.607	0.208	0.3137	0.50321	10.5003	0.005505	0.016781	13.8027	0.175853	12.0646	0.014458	14.0869	1.12208	14.3349	14.4016	11.905
Beihai	98	2013	2.841	10.0608	9.01663	2014	1	0	10.6803	0.2275	0.301373	0.528252	10.6235	0.00524	0.024481	13.8118	0.171322	12.0476	0.009741	14.3294	0.884402	14.3426	14.3983	11.835
Beihai	98	2014	2.63587	10.151	9.18184	2014	1	1	10.8894	0.2512	0.3535	0.534476	10.7055	0.00509	0.025405	13.864	0.185587	12.1798	0.012877	14.5809	0.918399	14.342	14.4182	11.8783
Beihai	98	2015	2.59004	10.2225	9.27078	2014	1	1	10.9196	0.2646	0.3731	0.5427	10.8152	0.005104	0.003335	14.0792	0.189961	12.4183	0.014012	14.6744	1.0317	14.3577	14.427	11.8971
Beihai	98	2016	2.53072	10.2892	9.36065	2014	1	1	11.0281	0.2034	0.38	0.531612	10.9242	0.005118	0.015949	14.2214	0.186888	12.5441	0.018665	14.5321	1.00442	14.3713	14.4361	11.8868
Beihai	98	2017	2.5031	10.3707	9.45321	2014	1	1	11.2169	0.1875	0.357	0.532203	11.0124	0.002576	0.021569	14.2707	0.182269	12.5685	0.019367	14.6512	0.894165	14.3775	14.4144	11.8769
Beihai	98	2018	2.42563	10.4328	9.54667	2014	1	1	11.1925	0.26435	0.3366	0.621259	11.1509	0.002884	0.025982	14.3782	0.176287	12.6425	0.027393	14.981	0.951672	14.3931	14.4144	11.8172
Fangchenggang	99	2004	2.51252	8.75211	7.83082	2014	1	0	9.27444	0.719012	0.3311	0.39005	9.38185	0.004156	0.000678	11.4229	0.163501	9.61193	0	13.3185	0.359269	13.5904	12.8907	11.0235
Fangchenggang	99	2005	2.68269	8.88931	7.90249	2014	1	0	9.38194	0.725981	0.3435	0.398734	9.51069	0.003132	0.000812	11.5351	0.16896	9.75702	0	13.4419	0.453159	13.5901	12.9659	10.9561
Fangchenggang	99	2006	2.87295	9.11746	8.06212	2014	1	0	9.59988	0.685943	0.3533	0.464834	9.68098	0.00375	0.000481	11.844	0.147752	9.93178	0	13.6176	0.576557	13.6196	12.9815	11.0541
Fangchenggang	99	2007	3.20733	9.40583	8.24038	2014	1	0	9.86936	0.696878	0.3344	0.441683	9.95896	0.003787	0.002458	12.1592	0.166381	10.3657	0	13.9198	0.649988	13.633	12.9925	11.1619
Fangchenggang	99	2008	3.21085	9.57247	8.40593	2014	1	0	10.1415	0.7228	0.3362	0.393138	10.1111	0.004103	0.002525	12.4767	0.153533	10.6029	0	14.2432	0.688336	13.6502	12.9963	11.2696
Fangchenggang	99	2009	3.25903	9.68452	8.50309	2014	1	0	10.2956	0.5896	0.3058	0.488765	10.182	0.004447	0.002987	12.9018	0.13281	10.883	0	14.2077	1.0122	13.6753	13.0159	11.3539
Fangchenggang	99	2010	3.16821	9.78869	8.63553	2014	1	0	10.5258	0.590885	0.3018	0.556068	10.3041	0.004292	0.002578	13.1724	0.116938	11.0263	0	14.4538	1.17611	13.7238	13.0132	11.3975
Fangchenggang	99	2011	3.03303	9.88949	8.77993	2014	1	0	10.7667	0.641165	0.3093	0.534801	10.4239	0.004213	0.003915	13.3175	0.13414	11.3086	0	14.7912	1.11564	13.7256	13.0125	11.4876
Fangchenggang	99	2012	2.94505	10.008	8.92786	2014	1	0	10.8258	0.6964	0.3065	0.619535	10.5149	0.003632	0.00651	13.5242	0.162149	11.705	0.001947	14.9443	1.16629	13.7278	13.0125	11.5521
Fangchenggang	99	2013	2.85415	10.1033	9.05451	2014	1	0	10.9414	0.5073	0.311642	0.638686	10.6312	0.003769	0.00952	13.6931	0.116547	11.5436	0.003592	14.7955	0.867966	13.7429	13.0214	11.6082
Fangchenggang	99	2014	2.56296	10.1553	9.21413	2014	1	1	11.085	0.5704	0.3676	0.645578	10.6794	0.003448	0.014512	13.8138	0.117035	11.6685	0.003558	15.0272	0.812155	13.7558	13.0148	11.4777
Fangchenggang	99	2015	2.50901	10.2248	9.30492	2014	1	1	11.1268	0.8629	0.3161	0.685226	10.848	0.003705	0.005078	14.091	0.106262	11.8491	0.003725	15.4938	0.847638	13.7706	13.0128	11.5936
Fangchenggang	99	2016	2.4567	10.3009	9.40203	2014	1	1	11.2008	0.8563	0.3026	0.756576	10.9225	0.002951	0.0051	14.0592	0.11948	11.9346	0.003724	15.5715	0.887732	13.7871	13.5144	11.4855
Fangchenggang	99	2017	2.39879	10.376	9.50099	2014	1	1	11.2816	1.0347	0.2999	0.849164	11.0585	0.002474	0.002765	14.0017	0.137874	12.0203	0.005583	15.8533	0.907166	13.7932	13.5144	11.3289
Fangchenggang	99	2018	2.34829	10.4436	9.58994	2014	1	1	11.2064	1.03541	0.3053	0.918349	11.1797	0.002765	0.003118	14.0572	0.12459	11.9745	0.004913	15.7917	1.01377	13.8087	13.5144	11.2603
Qinzhou	100	2004	2.84657	8.9774	7.93128	2014	1	0	8.54306	0.044702	0.3154	0.420853	9.24494	0.003012	0.001364	12.0312	0.230184	10.5623	0.001035	11.2654	0.357344	15.051	13.303	11.6716
Qinzhou	100	2005	2.89291	9.09852	8.03625	2014	1	0	8.69951	0.07821	0.352	0.403853	9.3415	0.001748	0.001265	12.2407	0.20895	10.6751	0.001985	11.9875	0.437159	15.0425	13.321	11.7085
Qinzhou	100	2006	2.9489	9.21443	8.133	2014	1	0	8.86884	0.143285	0.3264	0.380296	9.46655	0.002354	0.001116	12.4254	0.232293	10.9657	0.001425	12.769	0.481014	15.0641	13.3339	11.6827
Qinzhou	100	2007	3.06469	9.39743	8.27749	2014	1	0	9.16451	0.210717	0.3091	0.425949	9.74451	0.002273	0.002626	12.7028	0.272705	11.4034	0.003977	13.3699	0.545953	15.0852	13.3444	11.7077
Qinzhou	100	2008	3.1744	9.55433	8.39921	2014	1	0	9.37076	0.2342	0.3404	0.419255	10.0082	0.002268	0.002664	13.098	0.27867	11.8203	0.00625	13.692	0.65951	15.1089	13.3547	11.7393
Qinzhou	100	2009	3.25583	9.66574	8.48529	2014	1	0	9.41017	0.153	0.3385	0.635353	10.117	0.002581	0.002449	13.4076	0.229822	11.9372	0.005875	13.3151	0.945205	15.1271	13.3631	11.7456
Qinzhou	100	2010	3.25007	9.76169	8.58302	2014	1	0	9.69529	0.170823	0.3768	0.617379	10.2171	0.002497	0.002719	13.5977	0.242205	12.1797	0.005827	13.6983	0.867345	15.1704	13.3672	11.8292
Qinzhou	100	2011	3.12123	9.86516	8.72693	2014	1	0	10.04	0.29799	0.3785	0.571298	10.3168	0.002352	0.002541	13.7849	0.243979	12.3742	0.004258	14.4715	0.862573	15.1796	13.3677	11.9316
Qinzhou	100	2012	3.02504	9.98045	8.87352	2014	1	0	10.0055	0.3439	0.3621	0.630691	10.5026	0.002042	0.008992	14.0186	0.251872	12.6397	0.003647	14.6816	0.812472	15.1808	13.6183	12.0197
Qinzhou	100	2013	2.94202	10.073	8.99392	2014	1	0	9.85146	0.2902	0.343452	0.654288	10.5262	0.002169	0.010005	14.1051	0.241876	12.6858	0.004473	14.5982	0.741661	15.193	13.6219	12.1756
Qinzhou	100	2014	2.78031	10.1465	9.12391	2014	1	1	10.2025	0.3832	0.3975	0.613329	10.6089	0.002189	0.011297	14.1661	0.242724	12.7503	0.004415	15.0023	0.770761	15.2068	13.6195	12.2195
Qinzhou	100	2015	2.73193	10.217	9.21194	2014	1	1	10.2942	0.3842	0.3287	0.579323	10.7516	0.002296	0.012653	14.4619	0.220141	12.9484	0.005433	15.1044	0.85777	15.212	13.6201	12.2468
Qinzhou	100	2016	2.68201	10.2874	9.30082	2014	1	1	10.4388	0.2651	0.3708	0.539884	10.8614	0.002253	0.009432	14.4785	0.234533	13.0284	0.007157	14.8874	0.86284	15.2244	13.6292	12.2912
Qinzhou	100	2017	2.66206	10.355	9.37594	2014	1	1	10.6006	0.2587	0.3812	0.504749	10.9484	0.002237	0.004825	14.5347	0.242806	13.1192	0.00468	15.0361	0.831297	15.2287	13.6292	12.2417
Qinzhou	100	2018	2.61298	10.4189	9.45845	2014	1	1	10.5775	0.175941	0.3543	0.572378	11.0295	0.002259	0.00583	14.6163	0.240471	13.1912	0.005096	14.6366	0.884925	15.2395	13.6171	12.1596
Guigang	101	2004	2.58816	8.73376	7.78281	2014	1	0	8.15622	0.031644	0.3527	0.527816	9.30855	0.001653	0.000445	12.1239	0.293324	10.8975	0.000111	10.8621	0.35491	15.3747	13.7237	11.8255
Guigang	101	2005	2.83773	8.94141	7.89841	2014	1	0	8.47637	0.027764	0.3623	0.41451	9.43539	0.001666	0.000265	12.3121	0.279467	11.0372	0	11.0513	0.570153	15.3639	13.7356	11.8872
Guigang	101	2006	3.01857	9.09807	7.99328	2014	1	0	8.6282	0.028696	0.3458	0.454007	9.53564	0.001651	0.000271	12.5182	0.302397	11.3222	0	11.2398	0.563975	15.3818	13.8795	11.879
Guigang	101	2007	3.08669	9.27959	8.15249	2014	1	0	8.99194	0.025822	0.3607	0.42007	9.80734	0.001791	0.005163	12.7745	0.346957	11.716	0	11.3769	0.461226	15.408	13.8881	11.89
Guigang	101	2008	3.12825	9.44669	8.30622	2014	1	0	9.14697	0.0286	0.3786	0.415632	9.92993	0.001619	0.002363	13.0698	0.349856	12.0196	0.000342	11.6428	0.552196	15.4287	13.896	11.921
Guigang	101	2009	3.08948	9.54072	8.41272	2014	1	0	9.23161	0.0224	0.3745	0.52658	10.0162	0.001652	0.001969	13.3729	0.308478	12.1968	0.000392	11.4915	0.662926	15.4441	13.9019	11.921
Guigang	101	2010	2.93625	9.65059	8.57346	2014	1	0	9.43596	0.021612	0.3962	0.513005	10.1736	0.001935	0.001709	13.719	0.285762	12.4664	0.000463	11.676	0.707402	15.4715	13.9089	11.9389
Guigang	101	2011	2.7195	9.74197	8.74152	2014	1	0	9.63201	0.027889	0.3961	0.540974	10.2478	0.001872	0.003314	13.8744	0.274351	12.5811	0.000456	12.0778	0.608571	15.4789	13.9172	11.9576
Guigang	101	2012	2.66286	9.86859	8.88918	2014	1	0	9.69775	0.0215	0.3915	0.606034	10.3089	0.001804	0.004517	14.0485	0.269089	12.7358	0.000472	11.892	0.729126	15.483	13.919	11.9829
Guigang	101	2013	2.6085	9.96932	9.01055	2014	1	0	9.53184	0.0185	0.390582	0.647201	10.526	0.001053	0.007156	14.1553	0.284749	12.8991	0.000483	11.8282	0.624579	15.4986	13.8813	12.1118
Guigang	101	2014	2.41604	10.0541	9.17202	2014	1	1	9.8524	0.0233	0.4083	0.679065	10.6287	0.001326	0.007273	14.2017	0.294553	12.9794	0.000552	12.1441	0.679379	15.5078	13.8634	12.1372
Guigang	101	2015	2.35651	10.1218	9.26464	2014	1	1	9.91542	0.0232	0.2281	0.689675	10.8715	0.000935	0.006247	14.4381	0.273336	13.1411	0.00082	12.2104	0.797117	15.5183	13.8627	12.1392
Guigang	101	2016	2.31343	10.1951	9.35634	2014	1	1	10.0092	0.0196	0.2523	0.713272	10.9173	0.00093	0.001996	14.5695	0.267431	13.2506	0.000865	12.1435	0.877896	15.5291	13.8643	12.1249
Guigang	101	2017	2.2964	10.2683	9.437	2014	1	1	10.1209	0.0221	0.2641	0.752658	11.0226	0.001013	0.001368	14.6653	0.22604	13.1783	0.0009	12.3846	0.9091	15.5306	13.8643	12.1338
Guigang	101	2018	2.21283	10.3257	9.53141	2014	1	1	10.19	0.023594	0.2661	0.819685	11.1263	0.001506	0.002083	14.7856	0.235227	13.3384	0.001069	12.5282	0.883	15.5406	13.8643	12.08
Laibin	102	2004	3.04212	8.76842	7.65586	2014	1	0	8.68879	0.10156	0.2923	0.36775	9.48086	0.002265	0.001843	11.9901	0.232455	10.531	0.001807	11.9014	0.31379	14.7121	13.4701	11.5684
Laibin	102	2005	3.4239	9.00773	7.77695	2014	1	0	8.84116	0.068267	0.2991	0.342855	9.6353	0.00225	0.001498	12.2497	0.217487	10.7241	0.001822	11.6621	0.334539	14.7189	13.4979	11.574
Laibin	102	2006	3.55285	9.21543	7.94768	2014	1	0	9.01554	0.058821	0.2841	0.330783	9.81157	0.002181	0.001554	12.4484	0.240773	11.0245	0.002031	11.6925	0.366888	14.7222	13.8578	11.5608
Laibin	102	2007	3.72542	9.40005	8.08487	2014	1	0	9.2921	0.074681	0.2758	0.359172	10.007	0.002158	0.002681	12.7316	0.224737	11.2388	0.002058	12.1185	0.382734	14.7324	13.867	11.5963
Laibin	102	2008	3.72628	9.54945	8.23404	2014	1	0	9.38455	0.1337	0.294	0.410451	10.1433	0.002135	0.003369	13.0501	0.224385	11.5557	0.002289	12.8026	0.463117	14.7427	13.8698	11.6236
Laibin	102	2009	3.81265	9.6556	8.31728	2014	1	0	9.47016	0.0609	0.3135	0.486695	10.2391	0.002461	0.003991	13.3244	0.191859	11.6734	0.002332	12.113	0.684831	14.7496	13.8635	11.6422
Laibin	102	2010	3.72046	9.76042	8.44658	2014	1	0	9.81842	0.028161	0.3439	0.451444	10.3218	0.002178	0.003422	13.7093	0.163366	11.8976	0.002251	11.6441	0.757988	14.7714	13.9246	11.6827
Laibin	102	2011	3.57331	9.86438	8.59089	2014	1	0	10.0456	0.017455	0.3641	0.448676	10.3451	0.002267	0.005824	13.8172	0.21177	12.2649	0.002169	11.3488	0.729813	14.7775	14.0314	11.7134
Laibin	102	2012	3.45033	9.97576	8.73729	2014	1	0	10.0934	0.0176	0.3763	0.501999	10.4778	0.002489	0.00981	13.9963	0.222185	12.4921	0.002276	11.412	0.933537	14.7722	14.0258	11.7753
Laibin	102	2013	3.32576	10.0674	8.86574	2014	1	0	9.91041	0.0144	0.382181	0.581567	10.6419	0.003097	0.012292	14.0277	0.219289	12.5104	0.002463	11.2136	0.796053	14.7539	14.1237	11.8565
Laibin	102	2014	3.05217	10.1422	9.0263	2014	1	1	10.1489	0.0119	0.4164	0.598927	10.6806	0.002704	0.012734	14.0724	0.207564	12.5001	0.002728	11.0921	0.782209	14.7953	14.1871	11.8195
Laibin	102	2015	3.00978	10.2061	9.1042	2014	1	1	10.153	0.0075	0.3442	0.642829	10.6825	0.002474	0.00488	14.1471	0.206201	12.5682	0.003573	10.6421	0.805226	14.7932	14.1934	11.8345
Laibin	102	2016	2.94929	10.2737	9.19218	2014	1	1	10.1993	0.01	0.3195	0.688266	11.0018	0.002584	0.002848	14.2831	0.208827	12.7168	0.004436	10.9831	0.629604	14.8034	14.2075	11.7558
Laibin	102	2017	2.90866	10.3433	9.27557	2014	1	1	10.3102	0.0116	0.309	0.703856	11.069	0.00186	0.001421	14.3931	0.17481	12.6491	0.005065	11.2503	0.651147	14.8017	14.2143	11.7373
Laibin	102	2018	2.80037	10.4015	9.37178	2014	1	1	10.345	0.012137	0.3033	0.771632	11.1507	0.003133	0.001276	14.424	0.178446	12.7005	0.006328	11.339	0.655345	14.8063	14.221	11.7386
Baoji	103	2004	3.84589	8.96329	7.61628	2014	1	0	9.07108	0.027618	0.2873	0.719957	9.32958	0.006177	0.004507	12.2616	0.252626	10.8858	0.004774	11.3903	0.437561	15.1217	13.3097	12.6857
Baoji	103	2005	3.85119	9.05859	7.71021	2014	1	0	9.32883	0.028683	0.2855	0.510835	9.37831	0.004995	0.004052	12.4858	0.246153	11.084	0.006708	11.689	0.421335	15.1226	13.5014	12.6726
Baoji	103	2006	3.85126	9.15388	7.80548	2014	1	0	9.44857	0.103948	0.2638	0.485396	9.61441	0.00395	0.003474	12.8188	0.218813	11.2992	0.005858	13.1138	0.480342	15.1286	13.5105	12.6453
Baoji	103	2007	3.80644	9.30501	7.96832	2014	1	0	9.64465	0.091305	0.2534	0.446807	9.87921	0.004943	0.011625	13.1911	0.250754	11.8078	0.006124	13.1828	0.543532	15.1425	13.5158	12.6587
Baoji	103	2008	3.77857	9.48986	8.16052	2014	1	0	9.85177	0.045	0.2439	0.381769	10.0412	0.005118	0.010355	13.5314	0.243245	12.1177	0.007285	12.6809	0.631633	15.1451	13.5179	12.6228
Baoji	103	2009	3.90492	9.70174	8.3395	2014	1	0	9.97702	0.0387	0.2399	0.444044	10.1863	0.005084	0.008813	13.8374	0.212918	12.2905	0.006839	12.6519	0.792418	15.1473	13.5139	12.6427
Baoji	103	2010	3.76548	9.85104	8.52516	2014	1	0	10.1706	0.041565	0.2617	0.447653	10.3689	0.005082	0.009562	14.1012	0.197566	12.4795	0.007233	12.9134	0.855682	15.1534	13.5097	12.6651
Baoji	103	2011	3.52319	10.014	8.75463	2014	1	0	10.3603	0.045211	0.2691	0.442135	10.4866	0.003421	0.007831	14.3086	0.229181	12.8354	0.007298	13.1836	0.780802	15.1589	13.5076	12.6603
Baoji	103	2012	3.49614	10.1572	8.90558	2014	1	0	10.514	0.0342	0.2762	0.460662	10.5943	0.003965	0.008243	14.5262	0.264965	13.198	0.007773	13.0614	0.881916	15.1607	13.5049	12.6698
Baoji	103	2013	3.40365	10.258	9.03313	2014	1	0	10.5979	0.0356	0.273155	0.490656	10.7172	0.003695	0.008937	14.6057	0.244756	13.1982	0.009603	13.2173	1.02298	15.1651	13.5063	12.8765
Baoji	103	2014	3.34996	10.3597	9.1507	2014	1	1	10.6879	0.0319	0.2948	0.541526	10.7218	0.005183	0.01026	14.6725	0.221286	13.1642	0.008528	13.1699	1.20468	15.1605	13.5076	12.9049
Baoji	103	2015	3.09904	10.2913	9.1602	2014	1	1	10.7698	0.03	0.3434	0.581729	10.808	0.005067	0.007574	14.7866	0.215714	13.2528	0.008651	13.1921	1.44878	15.1624	13.5095	12.9239
Baoji	103	2016	3.08448	10.365	9.23864	2014	1	1	10.8447	0.0329	0.3568	0.612151	10.8849	0.005208	0.012151	14.8559	0.215084	13.3192	0.008358	13.3632	1.61281	15.161	13.5144	12.9271
Baoji	103	2017	2.69224	10.2888	9.29844	2014	1	1	10.9684	0.0273	0.3469	0.631606	10.9635	0.00506	0.014045	14.9293	0.196518	13.3023	0.008933	13.3005	1.75974	15.1543	13.5144	12.9287
Baoji	103	2018	2.66438	10.3673	9.38731	2014	1	1	11.0019	0.02786	0.3378	0.682043	11.0391	0.00597	0.025377	15.0103	0.188973	13.3441	0.009149	13.3552	1.90862	15.1456	13.5144	12.91
Xianyang	104	2004	3.9319	9.01882	7.64969	2014	1	0	8.84707	0.062317	0.3126	0.705041	9.29026	0.003772	0.001651	12.4679	0.280355	11.1962	0.014111	12.2595	0.477524	15.4042	12.938	12.8854
Xianyang	104	2005	3.87125	9.08023	7.72665	2014	1	0	9.08148	0.049042	0.3227	0.499172	9.34043	0.003884	0.001653	12.624	0.317265	11.4759	0.013997	12.2649	0.490473	15.4134	12.9497	12.809
Xianyang	104	2006	3.81553	9.15186	7.81278	2014	1	0	9.18379	0.049103	0.2932	0.497557	9.46479	0.004214	0.00192	12.9288	0.276338	11.6426	0.015216	12.3785	0.556367	15.4243	12.9655	12.8101
Xianyang	104	2007	3.76458	9.30292	7.97728	2014	1	0	9.36777	0.049673	0.2707	0.453313	9.75015	0.004196	0.006493	13.3152	0.266927	11.9945	0.016562	12.5812	0.672781	15.4385	12.9759	12.8148
Xianyang	104	2008	3.76189	9.48858	8.16366	2014	1	0	9.63469	0.0339	0.2629	0.353585	9.92301	0.0042	0.00647	13.6564	0.25974	12.3083	0.016334	12.4644	0.745208	15.4456	12.9824	12.8299
Xianyang	104	2009	3.90014	9.70528	8.34427	2014	1	0	9.76589	0.0205	0.252	0.420057	10.083	0.004833	0.00681	13.8847	0.252468	12.5083	0.017569	12.097	0.917919	15.4572	13.0532	12.8267
Xianyang	104	2010	3.7409	9.84766	8.52833	2014	1	0	10.0203	0.02098	0.2579	0.413822	10.2322	0.004383	0.005431	14.2303	0.228363	12.7535	0.021758	12.348	0.956181	15.4643	12.9884	12.824
Xianyang	104	2011	3.47196	10.0089	8.76421	2014	1	0	10.231	0.022138	0.2721	0.397418	10.397	0.003426	0.005066	14.4583	0.2443	13.049	0.019967	12.6161	0.893099	15.4751	12.9923	12.8957
Xianyang	104	2012	3.45097	10.1565	8.91785	2014	1	0	10.3729	0.0174	0.2763	0.410531	10.5576	0.002835	0.00527	14.6757	0.272363	13.3751	0.022293	12.5184	0.9445	15.4793	12.99	12.9042
Xianyang	104	2013	3.33661	10.2572	9.05228	2014	1	0	10.4604	0.0202	0.287964	0.409782	10.6326	0.003703	0.005447	14.7929	0.230671	13.3261	0.022647	12.8345	1.05249	15.4892	12.9945	13.2067
Xianyang	104	2014	3.28028	10.3587	9.17077	2014	1	1	10.6447	0.017	0.3108	0.43412	10.6729	0.003782	0.004751	14.8171	0.220605	13.3058	0.023143	12.7766	1.17523	15.477	13.0013	13.2091
Xianyang	104	2015	3.03664	10.2896	9.17885	2014	1	1	10.6788	0.0133	0.2012	0.47713	10.7213	0.003814	0.003902	14.9148	0.215634	13.3806	0.023555	12.5651	1.39806	15.514	13.0186	13.2146
Xianyang	104	2016	3.02089	10.3629	9.25732	2014	1	1	10.7793	0.0128	0.1715	0.47754	10.7902	0.003983	0.00595	15.0361	0.203016	13.4416	0.023928	12.6309	1.5042	15.5178	13.017	13.2323
Xianyang	104	2017	3.09204	10.3377	9.20884	2014	1	1	10.8675	0.0169	0.1699	0.557063	10.8703	0.004499	0.00841	15.0584	0.189511	13.3951	0.02324	12.8646	1.03933	15.5161	13.039	13.0791
Xianyang	104	2018	3.06288	10.4152	9.29588	2014	1	1	10.9035	0.025189	0.1775	0.626634	10.9603	0.008025	0.00841	15.0584	0.189511	13.3951	0.023467	13.3024	1.09285	15.5065	13.039	13.0393
Panjin	105	2004	2.05378	9.15999	8.44031	2014	1	0	10.2952	0.048985	0.1733	0.372661	9.40335	0.013163	0.002484	12.4242	0.085625	9.96646	0.002724	12.1041	0.405456	14.0371	14.1652	12.9713
Panjin	105	2005	2.17584	9.30792	8.5305	2014	1	0	10.4528	0.033503	0.281	0.303405	9.50395	0.011443	0.002321	12.6979	0.118483	10.5649	0.002697	11.904	0.390141	14.0462	14.1758	12.9819
Panjin	105	2006	2.1371	9.4096	8.65015	2014	1	0	10.5794	0.024434	0.2465	0.317983	9.59525	0.005842	0.00223	12.9024	0.115178	10.7411	0.003173	11.7313	0.395183	14.0552	14.2018	13.0186
Panjin	105	2007	2.33254	9.6096	8.76265	2014	1	0	10.672	0.036669	0.2352	0.355839	9.73349	0.010196	0.00864	13.081	0.153319	11.2057	0.003908	12.2376	0.48006	14.0642	14.231	13.0192
Panjin	105	2008	2.21348	9.74367	8.9491	2014	1	0	10.8438	0.0377	0.2353	0.35906	10.0391	0.009853	0.00753	13.2757	0.135797	11.2791	0.00471	12.4457	0.543727	14.0717	14.2572	13.1347
Panjin	105	2009	2.18932	9.82894	9.04535	2014	1	0	10.8382	0.0379	0.2407	0.540293	10.1008	0.011007	0.009415	13.629	0.134387	11.622	0.004793	12.4541	0.744654	14.0779	14.2825	13.1139
Panjin	105	2010	2.15748	9.95396	9.18502	2014	1	0	11.1121	0.035071	0.3451	0.475233	10.2409	0.01087	0.008817	13.9074	0.113834	11.7344	0.004108	12.6912	0.747575	14.0874	14.2958	13.1097
Panjin	105	2011	2.1217	10.0968	9.34461	2014	1	0	11.2846	0.04618	0.3689	0.464898	10.3221	0.01404	0.009729	14.181	0.106117	11.9378	0.003789	13.1562	0.709308	14.0871	14.309	13.069
Panjin	105	2012	2.12855	10.2231	9.46769	2014	1	0	11.3754	0.0563	0.4244	0.497355	10.4327	0.013132	0.010166	14.4153	0.158789	12.5751	0.004415	13.4609	0.777313	14.0686	14.3205	13.0584
Panjin	105	2013	2.08464	10.3139	9.57928	2014	1	0	11.5592	0.0599	0.433	0.492616	10.539	0.013544	0.010932	14.4847	0.09787	12.1606	0.004856	13.6042	0.842077	14.0701	14.3283	13.1184
Panjin	105	2014	2.42529	10.3371	9.45117	2014	1	1	11.4144	0.0432	0.4139	0.613321	10.5943	0.010161	0.009747	14.529	0.079539	11.9975	0.005461	13.2413	0.88761	14.0717	14.3289	13.0882
Panjin	105	2015	2.35886	10.3879	9.52974	2014	1	1	11.3777	0.0441	0.3423	0.665758	10.6354	0.013225	0.006887	14.3652	0.110556	12.163	0.005477	13.2256	0.782357	14.074	14.3041	13.0486
Panjin	105	2016	2.31202	10.4435	9.60542	2014	1	1	11.1578	0.1419	0.3539	0.836799	10.6677	0.014791	0.006858	14.4205	0.098117	12.0989	0.005277	14.1724	0.597161	14.0786	14.3283	12.9993
Panjin	105	2017	2.28912	10.5046	9.67646	2014	1	1	11.2343	0.0998	0.342	0.838031	10.734	0.012835	0.004953	14.4286	0.102205	12.1478	0.005234	13.897	0.55544	14.0748	14.3283	12.9406
Panjin	105	2018	2.28239	10.5742	9.74894	2014	1	1	11.3457	0.138966	0.3494	0.782036	10.8511	0.013395	0.003176	14.5358	0.096613	12.1988	0.005391	14.3406	0.624435	14.0771	14.3343	12.9321
Huzhou	106	2004	2.11395	9.50948	8.76092	2014	1	0	10.0418	0.23791	0.3466	0.678356	9.99992	0.00409	0.003037	12.808	0.224063	11.3122	0.005548	14.1558	0.618722	14.7602	14.3511	12.2106
Huzhou	106	2005	2.13515	9.65252	8.89398	2014	1	0	10.1278	0.285527	0.3677	0.70423	10.0806	0.004652	0.006054	12.9964	0.216385	11.4657	0.006369	14.425	0.645786	14.7617	14.3814	12.3992
Huzhou	106	2006	2.10044	9.77013	9.02798	2014	1	0	10.2931	0.315404	0.3707	0.721142	10.1674	0.004787	0.005817	13.2345	0.197137	11.6107	0.007288	14.6911	0.630408	14.7629	14.4128	12.4972
Huzhou	106	2007	2.10214	9.90578	9.16283	2014	1	0	10.4515	0.363576	0.3856	0.735303	10.2578	0.004486	0.033849	13.4418	0.222731	11.94	0.008183	14.9921	0.513822	14.7625	14.4357	12.5848
Huzhou	106	2008	2.00949	9.98063	9.28275	2014	1	0	10.5989	0.3756	0.3937	0.749683	10.3564	0.004756	0.03258	13.6695	0.209425	12.1061	0.009079	15.1731	0.507526	14.7652	14.4397	12.6977
Huzhou	106	2009	1.98212	10.0554	9.37118	2014	1	0	10.5678	0.2996	0.4017	1.04437	10.4294	0.00468	0.029942	13.8972	0.198208	12.2788	0.009418	15.0099	0.579662	14.7678	14.4432	12.7352
Huzhou	106	2010	1.92444	10.1493	9.49462	2014	1	0	10.7216	0.360315	0.4277	1.1226	10.5047	0.005216	0.028893	14.0555	0.197534	12.4336	0.009527	15.361	0.553092	14.7709	14.4499	12.8456
Huzhou	106	2011	1.9093	10.2876	9.64089	2014	1	0	10.8681	0.368209	0.4487	1.12639	10.6239	0.004887	0.030153	14.2325	0.211613	12.6795	0.009701	15.5377	0.529369	14.7752	14.4574	12.9344
Huzhou	106	2012	1.91919	10.4039	9.75197	2014	1	0	10.9569	0.3314	0.4629	1.11295	10.7427	0.005011	0.03096	14.3314	0.221547	12.8242	0.010005	15.523	0.583264	14.7764	14.4684	13.0626
Huzhou	106	2013	1.90191	10.4974	9.85451	2014	1	0	11.1393	0.3276	0.474636	1.18982	10.852	0.005105	0.035882	14.3314	0.247953	12.9368	0.010161	15.5915	0.593432	14.7806	14.4823	13.0857
Huzhou	106	2014	1.73893	10.5703	10.017	2014	1	1	11.1112	0.3137	0.4846	1.18863	10.941	0.006569	0.031088	14.6245	0.206854	13.0488	0.01023	15.6296	0.635439	14.7855	14.4956	13.1109
Huzhou	106	2015	1.73036	10.6511	10.1028	2014	1	1	11.1689	0.305	0.331	1.20418	11.0219	0.006352	0.030665	14.8225	0.194883	13.1872	0.01221	15.6649	0.672967	14.7852	14.5085	13.1235
Huzhou	106	2016	1.72755	10.7319	10.1852	2014	1	1	11.253	0.2972	0.3326	1.19961	11.0829	0.006006	0.032297	14.8754	0.20138	13.2729	0.010069	15.7307	0.696986	14.7895	14.5236	13.1269
Huzhou	106	2017	1.72192	10.8185	10.275	2014	1	1	11.326	0.3108	0.3365	1.31933	11.1891	0.005608	0.034757	14.9942	0.195905	13.3641	0.009913	15.8563	0.699067	14.7944	14.8415	13.1299
Huzhou	106	2018	1.71225	10.904	10.3662	2014	1	1	11.4109	0.326302	0.3395	1.42385	11.3098	0.00641	0.039693	15.1956	0.17585	13.4575	0.010088	15.9985	0.676078	14.7978	14.8628	13.0684
Shaoxing	107	2004	2.24419	9.65771	8.84937	2014	1	0	10.3174	0.545764	0.3496	0.895678	9.97951	0.005974	0.008545	13.3771	0.231079	11.9121	0.005759	15.7855	0.475655	15.285	12.5536	13.0917
Shaoxing	107	2005	2.24805	9.75956	8.9495	2014	1	0	10.4128	0.586817	0.3747	0.954562	10.1117	0.006219	0.008347	13.5929	0.216423	12.0623	0.007056	15.9549	0.46711	15.2859	12.5574	13.2869
Shaoxing	107	2006	2.22508	9.86152	9.06172	2014	1	0	10.5595	0.662981	0.386	1.01387	10.2004	0.006232	0.008586	13.7693	0.201973	12.1697	0.008802	16.2245	0.456445	15.2868	12.5514	13.3563
Shaoxing	107	2007	2.23196	9.98585	9.18297	2014	1	0	10.7198	0.744094	0.3978	1.02919	10.3074	0.006152	0.039537	13.9444	0.230152	12.4754	0.01011	16.5016	0.427664	15.2885	12.5536	13.4701
Shaoxing	107	2008	2.25078	10.1124	9.3011	2014	1	0	10.8378	0.7444	0.4124	1.10722	10.3299	0.007088	0.042975	14.1808	0.22753	12.7003	0.011499	16.6217	0.411952	15.2904	12.556	13.6661
Shaoxing	107	2009	2.23466	10.1989	9.39483	2014	1	0	10.9026	0.5892	0.4212	1.41587	10.3891	0.007807	0.045979	14.3434	0.225362	12.8534	0.012084	16.4544	0.444079	15.292	12.5553	13.7615
Shaoxing	107	2010	2.20966	10.3144	9.52157	2014	1	0	11.063	0.654371	0.4356	1.40751	10.4666	0.007358	0.043047	14.6128	0.203008	13.0183	0.012273	16.7219	0.445607	15.2946	12.5532	13.8844
Shaoxing	107	2011	2.09779	10.4125	9.67162	2014	1	0	11.2361	0.649736	0.451	1.33946	10.5918	0.007838	0.048673	14.745	0.221572	13.2379	0.012831	16.8905	0.42805	15.2971	12.5497	14.0401
Shaoxing	107	2012	2.08466	10.5163	9.78166	2014	1	0	11.3262	0.5545	0.4559	1.35034	10.728	0.008916	0.047472	14.8405	0.241275	13.4187	0.013557	16.8242	0.471415	15.2989	12.5497	14.0832
Shaoxing	107	2013	2.06209	10.6079	9.8842	2014	1	0	11.4049	0.5211	0.472264	1.37319	10.8273	0.010871	0.050857	14.9537	0.226085	13.4668	0.017553	16.8444	0.504623	15.301	12.5532	14.1193
Shaoxing	107	2014	1.83385	10.6728	10.0664	2014	1	1	11.3637	0.4994	0.4816	1.36511	10.9108	0.008602	0.053271	15.0581	0.224952	13.5662	0.018137	16.8744	0.540259	15.3039	12.5532	14.1501
Shaoxing	107	2015	1.82264	10.7525	10.1522	2014	1	1	11.4076	0.4169	0.3062	1.33167	10.9807	0.009014	0.049772	15.254	0.221953	13.7487	0.018919	16.7398	0.578339	15.3042	12.5514	14.1421
Shaoxing	107	2016	1.81319	10.8259	10.2308	2014	1	1	11.4742	0.3827	0.3106	1.27608	11.0251	0.008653	0.050148	15.333	0.212927	13.7862	0.020308	16.724	0.601893	15.3074	12.5425	14.129
Shaoxing	107	2017	1.79503	10.9049	10.3199	2014	1	1	11.5287	0.3919	0.3114	1.31475	11.1197	0.008399	0.055482	15.3627	0.211887	13.811	0.021803	16.8064	0.613518	15.3117	12.5425	13.9999
Shaoxing	107	2018	1.78412	10.9861	10.4072	2014	1	1	11.5885	0.414927	0.3225	1.37871	11.2302	0.008601	0.056719	15.5323	0.216078	14.0001	0.022198	16.928	0.586105	15.3134	12.5425	13.9558
Tangshan	108	2004	2.18026	9.09403	8.31459	2014	1	0	10.0417	0.092414	0.3111	0.492826	9.55236	0.006005	0.002288	13.7908	0.178683	12.0686	0.009021	14.223	0.283494	15.7757	13.0987	13.4798
Tangshan	108	2005	2.28896	9.25799	8.42989	2014	1	0	10.2402	0.105815	0.328	0.41176	9.7471	0.006472	0.001963	14.0607	0.162938	12.2463	0.010071	14.5789	0.313519	15.7819	13.0977	13.5148
Tangshan	108	2006	2.40078	9.42351	8.54772	2014	1	0	10.3868	0.116941	0.3242	0.439601	9.88017	0.007439	0.002169	14.2312	0.154315	12.3624	0.011033	14.8316	0.324062	15.7884	13.097	13.53
Tangshan	108	2007	2.44399	9.56362	8.66999	2014	1	0	10.5391	0.14215	0.3098	0.452223	10.051	0.007491	0.015286	14.4727	0.186063	12.7911	0.011404	15.1895	0.373024	15.796	13.0989	13.5556
Tangshan	108	2008	2.47275	9.70394	8.79861	2014	1	0	10.7801	0.1795	0.3172	0.436397	10.2895	0.007713	0.015187	14.7596	0.181159	13.0512	0.01247	15.6705	0.38251	15.8026	13.1052	13.565
Tangshan	108	2009	1.79987	9.49965	8.91193	2014	1	0	10.8431	0.1092	0.3227	0.576321	10.4142	0.007927	0.013498	14.8655	0.179855	13.1499	0.012418	15.2421	0.571764	15.8087	13.1077	13.615
Tangshan	108	2010	2.35331	9.88104	9.02521	2014	1	0	10.9919	0.114209	0.3327	0.607745	10.5249	0.007876	0.014357	15.0168	0.181201	13.3086	0.013284	15.4456	0.596482	15.8102	13.1169	13.6414
Tangshan	108	2011	2.30285	9.98898	9.15483	2014	1	0	11.1784	0.128971	0.3555	0.567481	10.6461	0.007853	0.014027	15.3009	0.177286	13.5709	0.014363	15.7642	0.467632	15.8131	13.1164	13.6797
Tangshan	108	2012	2.27687	10.1006	9.27781	2014	1	0	11.2469	0.1129	0.355	0.601745	10.7195	0.008027	0.021597	15.4054	0.19896	13.7907	0.016922	15.7051	0.514731	15.8194	13.1164	13.7705
Tangshan	108	2013	2.28748	10.1926	9.36512	2014	1	0	11.3246	0.1282	0.371166	0.647541	10.7846	0.008258	0.018198	15.4193	0.195606	13.7876	0.015129	15.8759	0.584176	15.8152	13.1224	13.782
Tangshan	108	2014	2.24536	10.2713	9.46242	2014	1	1	11.2954	0.1654	0.3802	0.687285	10.8438	0.008885	0.01555	15.4731	0.207739	13.9016	0.01469	16.1473	0.66603	15.8347	13.1283	13.75
Tangshan	108	2015	2.24413	10.3505	9.54216	2014	1	1	11.2696	0.142	0.4821	0.783122	10.9253	0.008648	0.01084	15.5943	0.208061	14.0244	0.014283	15.9747	0.744524	15.8698	13.6622	13.7039
Tangshan	108	2016	2.24489	10.426	9.61734	2014	1	1	11.3051	0.1121	0.508	0.782864	10.9958	0.008584	0.01336	15.6758	0.181645	13.9701	0.014774	15.7787	0.782881	15.8752	13.6647	13.6885
Tangshan	108	2017	2.24382	10.5027	9.69455	2014	1	1	11.3263	0.1025	0.517	0.798276	11.1101	0.005603	0.010731	15.7066	0.201853	14.1064	0.015612	15.717	0.821618	15.882	13.6647	13.5429
Tangshan	108	2018	2.22955	10.5806	9.77883	2014	1	1	11.3834	0.086423	0.4971	0.795373	11.2195	0.00454	0.011886	15.8295	0.193778	14.1884	0.016796	15.609	0.82389	15.8869	13.6647	13.5747
Qinhunagdao	109	2004	2.77268	9.05088	8.03106	2014	1	0	9.71202	0.402587	0.4819	0.773414	9.67032	0.005637	0.001394	12.745	0.208636	11.1779	0.020403	14.4174	0.312795	14.8301	12.9506	12.555
Qinhunagdao	109	2005	2.90344	9.19034	8.12445	2014	1	0	9.75098	0.440119	0.4853	0.747841	9.77147	0.006071	0.001402	12.9964	0.183106	11.2987	0.026087	14.5864	0.33581	14.8403	12.9575	12.54
Qinhunagdao	109	2006	2.81159	9.28489	8.25114	2014	1	0	9.89066	0.417815	0.4686	0.794854	9.88576	0.005751	0.001344	13.2252	0.167028	11.4356	0.027942	14.6513	0.383756	14.8471	12.9662	12.5553
Qinhunagdao	109	2007	2.76009	9.42264	8.40738	2014	1	0	10.0575	0.393933	0.4772	0.748935	10.0359	0.006285	0.007258	13.4918	0.155785	11.6325	0.028719	14.8061	0.369228	14.8569	12.9755	12.5457
Qinhunagdao	109	2008	2.77841	9.55258	8.5307	2014	1	0	10.2212	0.4296	0.4733	0.675909	10.2799	0.006988	0.005382	13.7556	0.16971	11.982	0.02738	15.0613	0.37527	14.8658	12.9898	12.5536
Qinhunagdao	109	2009	2.89358	9.6779	8.61541	2014	1	0	10.2077	0.2815	0.4703	0.907873	10.3806	0.006454	0.005771	13.852	0.172092	12.0923	0.030718	14.6331	0.523329	14.8707	12.9776	12.5651
Qinhunagdao	109	2010	2.76843	9.75284	8.73456	2014	1	0	10.3476	0.255341	0.4801	0.962947	10.4865	0.006559	0.005745	14.1211	0.159847	12.2876	0.030505	14.6809	0.543521	14.8743	13.0049	12.6032
Qinhunagdao	109	2011	2.65472	9.88083	8.90449	2014	1	0	10.4826	0.262595	0.502	0.971337	10.5239	0.00696	0.006399	14.338	0.151454	12.4505	0.030993	14.8487	0.559264	14.8795	13.0214	12.6075
Qinhunagdao	109	2012	2.65761	10.0032	9.02582	2014	1	0	10.5402	0.2444	0.5075	1.03591	10.7296	0.007689	0.005986	14.5085	0.17444	12.7623	0.053418	14.8398	0.635208	14.8843	13.039	12.7219
Qinhunagdao	109	2013	2.66693	10.0867	9.10576	2014	1	0	10.5939	0.2319	0.52962	1.11839	10.7854	0.012709	0.006933	14.5102	0.166902	12.7199	0.058054	14.8126	0.659067	14.8895	13.0605	12.7426
Qinhunagdao	109	2014	2.61471	10.1679	9.20673	2014	1	1	10.5785	0.2208	0.5443	1.26266	10.8685	0.007878	0.008945	14.5668	0.169131	12.7897	0.052531	14.7897	0.659699	14.8977	13.0795	12.7328
Qinhunagdao	109	2015	2.61158	10.2456	9.28563	2014	1	1	10.6151	0.2293	0.4261	1.1999	10.9587	0.00784	0.004028	14.641	0.185836	12.9581	0.050499	14.8688	0.699218	14.9382	13.0843	12.7021
Qinhunagdao	109	2016	2.61148	10.3205	9.36057	2014	1	1	10.6829	0.2162	0.4321	1.13125	11.0347	0.006968	0.011871	14.7139	0.197176	13.0903	0.049797	14.8861	0.648206	14.9452	13.1022	12.6909
Qinhunagdao	109	2017	2.61044	10.398	9.43851	2014	1	1	10.7864	0.2248	0.4342	1.13271	11.1669	0.007564	0.011576	14.7813	0.193694	13.1399	0.049477	15.0312	0.59353	14.9504	13.1022	12.5874
Qinhunagdao	109	2018	2.57934	10.4741	9.52654	2014	1	1	10.8663	0.216881	0.4214	1.1828	11.227	0.007547	0.01052	14.8845	0.191097	13.2295	0.048261	15.0817	0.571137	14.9579	13.1422	12.5551
Yongzhou	110	2004	2.46078	8.70351	7.80303	2014	1	0	8.7863	0.042171	0.421	0.473081	9.35489	0.003584	0.002407	12.7027	0.219274	11.1853	0.00348	11.8369	0.342475	15.5592	14.5219	12.4188
Yongzhou	110	2005	2.93791	8.99268	7.91498	2014	1	0	8.87333	0.108767	0.4033	0.416364	9.51514	0.003609	0.002381	12.9194	0.217016	11.3916	0.003473	12.8813	0.402274	15.5645	14.5273	12.4163
Yongzhou	110	2006	3.10596	9.12424	7.99092	2014	1	0	8.99999	0.013835	0.3883	0.417081	9.65636	0.004595	0.002228	13.1766	0.195988	11.5469	0.003599	10.957	0.434492	15.5691	14.5355	12.4372
Yongzhou	110	2007	3.21529	9.29863	8.13071	2014	1	0	9.19898	0.025197	0.3762	0.4222	9.88847	0.004496	0.00624	13.5021	0.223049	12.0018	0.003742	11.7566	0.503721	15.5736	14.5433	12.5638
Yongzhou	110	2008	3.06622	9.39199	8.27155	2014	1	0	9.35453	0.0192	0.3821	0.411478	10.0478	0.004321	0.006025	13.7684	0.232257	12.3085	0.004004	11.6416	0.604801	15.5736	14.5618	12.5347
Yongzhou	110	2009	3.04975	9.50487	8.38981	2014	1	0	9.43116	0.0081	0.3954	0.500224	10.1313	0.0035	0.00559	14.027	0.215575	12.4925	0.004134	10.8603	0.937665	15.5848	14.5715	12.5947
Yongzhou	110	2010	2.97194	9.61853	8.52932	2014	1	0	9.60737	0.01036	0.4059	0.472814	10.2227	0.003766	0.005872	14.1829	0.208221	12.6137	0.004111	11.2831	1.08459	15.6249	14.5831	12.5869
Yongzhou	110	2011	2.86455	9.75226	8.69985	2014	1	0	9.80742	0.013094	0.4171	0.424777	12.678	0.003885	0.005894	14.411	0.220732	12.9002	0.00398	11.7264	0.627535	15.658	14.5921	12.6129
Yongzhou	110	2012	2.78126	9.8869	8.864	2014	1	0	9.91537	0.0173	0.443	0.436974	10.4544	0.003897	0.004964	14.604	0.23482	13.155	0.004023	12.1166	0.539173	15.6405	14.6012	12.654
Yongzhou	110	2013	2.09026	9.82693	9.08964	2014	1	0	9.84522	0.0237	0.479351	0.47139	10.5218	0.003557	0.006013	14.7619	0.20055	13.1552	0.003985	12.5375	0.636666	15.6442	14.6171	12.6792
Yongzhou	110	2014	2.04345	9.9122	9.19756	2014	1	1	10.098	0.0442	0.4993	0.491711	10.5942	0.003153	0.005654	14.9273	0.183018	13.2291	0.003949	13.2625	0.930155	15.6575	14.6414	12.6962
Yongzhou	110	2015	2.0379	9.99598	9.28406	2014	1	1	10.1744	0.0393	0.3682	0.559606	10.7044	0.003986	0.006133	15.0775	0.176424	13.3426	0.004077	13.232	1.02376	15.6644	14.6513	12.6854
Yongzhou	110	2016	2.05649	10.0869	9.36589	2014	1	1	10.2662	0.0434	0.4337	0.616632	10.8796	0.004308	0.005994	15.1999	0.17976	13.4837	0.004297	13.4282	0.995293	15.6798	14.6699	12.6951
Yongzhou	110	2017	2.05605	10.1731	9.45234	2014	1	1	10.3156	0.0555	0.424	0.718226	10.9369	0.004419	0.009757	15.2785	0.177118	13.5475	0.004441	13.7286	1.12939	15.6743	14.6868	12.7229
Yongzhou	110	2018	2.04467	10.2566	9.54137	2014	1	1	10.4053	0.071395	0.4255	0.749362	11.0533	0.002508	0.011326	15.3433	0.182388	13.6417	0.004643	14.0695	1.1319	15.679	14.7034	12.6794
Zhaoqing	111	2004	2.13387	9.13357	8.37563	2015	1	0	9.54288	0.287197	0.4064	0.470001	9.61012	0.002887	0.004343	12.7807	0.199274	11.1677	0.004121	14.27	0.266126	15.1868	13.8063	12.3762
Zhaoqing	111	2005	2.21523	9.21999	8.42464	2015	1	0	9.41857	0.391247	0.4373	0.509132	9.72429	0.002691	0.004623	12.9152	0.186438	11.2355	0.004882	14.3824	0.395088	15.193	13.8188	12.4646
Zhaoqing	111	2006	2.41771	9.35418	8.47136	2015	1	0	9.54617	0.430428	0.4042	0.485376	9.82094	0.00263	0.005019	13.1009	0.189535	11.4377	0.006857	14.6137	0.420348	15.2134	13.8319	12.4799
Zhaoqing	111	2007	2.41455	9.41556	8.53405	2015	1	0	9.67351	0.439431	0.3856	0.512193	9.94438	0.002512	0.021753	13.3269	0.221962	11.8216	0.008408	14.7719	0.497766	15.2209	13.8395	12.4841
Zhaoqing	111	2008	2.32315	9.52088	8.67795	2015	1	0	9.84961	0.3564	0.3791	0.522664	10.06	0.002616	0.02107	13.5797	0.215397	12.0444	0.010187	14.7521	0.489329	15.2272	13.8422	12.4909
Zhaoqing	111	2009	2.39437	9.62	8.74687	2015	1	0	10.0175	0.2587	0.3654	0.643095	10.1781	0.002902	0.020072	13.8825	0.201168	12.2789	0.011658	14.6175	0.536849	15.2355	13.8445	12.4984
Zhaoqing	111	2010	2.23714	9.73106	8.92586	2015	1	0	10.2341	0.273767	0.3524	0.591273	10.3127	0.002761	0.017991	14.0597	0.209542	12.4969	0.013156	14.905	0.491833	15.2563	13.8461	12.5274
Zhaoqing	111	2011	2.11229	9.85428	9.10651	2015	1	0	10.4235	0.278685	0.351	0.569574	10.4375	0.002985	0.019697	14.2666	0.223091	12.7665	0.013744	15.1214	0.536109	15.2669	13.847	12.6125
Zhaoqing	111	2012	2.09867	9.98757	9.24627	2015	1	0	10.515	0.2742	0.3683	0.599219	10.5753	0.001163	0.021874	14.3836	0.236961	12.9437	0.014887	15.2042	0.583037	15.2685	13.8528	12.6698
Zhaoqing	111	2013	2.05203	10.0829	9.36405	2015	1	0	10.5612	0.2619	0.479	0.633343	10.7068	0.002974	0.01696	14.5107	0.242098	13.0923	0.015507	15.285	0.607069	15.2737	13.8652	12.9166
Zhaoqing	111	2014	1.7185	9.98626	9.4448	2015	1	0	10.7319	0.2611	0.4902	0.635484	10.8006	0.002902	0.016727	14.6981	0.228993	13.224	0.01748	15.3879	0.617176	15.2827	13.8775	12.9421
Zhaoqing	111	2015	1.6983	10.0752	9.54556	2015	1	1	10.7928	0.2596	0.2992	0.650515	10.9054	0.002852	0.018603	14.8002	0.206288	13.2218	0.018582	15.4474	0.67514	15.2932	13.8879	12.9664
Zhaoqing	111	2016	1.71401	10.1623	9.62344	2015	1	1	10.8431	0.2198	0.2975	0.615722	10.9953	0.002801	0.017018	14.7244	0.227141	13.2422	0.019487	15.3372	0.65918	15.3065	13.9108	12.9562
Zhaoqing	111	2017	1.72095	10.2498	9.70689	2015	1	1	10.8486	0.1689	0.281	0.709822	11.0856	0.002748	0.021618	14.813	0.21558	13.2786	0.019863	15.0865	0.709736	15.3099	13.9288	12.8812
Zhaoqing	111	2018	1.73373	10.3314	9.78108	2015	1	1	10.8831	0.17705	0.2791	0.827139	11.1768	0.002586	0.022145	14.9652	0.201313	13.3623	0.021592	15.1761	0.748162	15.3199	13.9639	12.8641
Yunfu	112	2004	2.301	8.942	8.2948	2015	1	0	9.19482	0.193456	0.2839	0.409944	9.45398	0.002652	0.004681	12.1982	0.236428	10.7561	0.001286	13.119	0.325734	14.7785	13.1744	11.8458
Yunfu	112	2005	2.25	8.99	8.34925	2015	1	0	9.12413	0.27784	0.3369	0.449166	9.57759	0.002746	0.004578	12.3831	0.212482	10.8342	0.001788	13.2943	0.502102	14.7839	13.1874	11.9117
Yunfu	112	2006	1.89	9.024	8.41028	2015	1	0	9.25254	0.296803	0.337	0.429976	9.6475	0.003004	0.005068	12.5578	0.234805	11.1088	0.001836	13.4936	0.496929	14.7969	13.1973	11.9723
Yunfu	112	2007	1.88299	9.11443	8.48157	2015	1	0	9.34993	0.294729	0.3265	0.424907	9.73674	0.002816	0.017106	12.7966	0.228442	11.3201	0.002053	13.5908	0.514977	14.8036	13.2273	12.0113
Yunfu	112	2008	2.24713	9.42052	8.61087	2015	1	0	9.50592	0.2508	0.3192	0.429451	9.87488	0.002172	0.016856	12.9323	0.229152	11.4589	0.002315	13.5953	0.519009	14.8186	13.2104	12.0281
Yunfu	112	2009	2.29119	9.4888	8.65973	2015	1	0	9.56634	0.1886	0.3444	0.623877	9.99508	0.002178	0.015912	13.0928	0.225233	11.6021	0.002674	13.3841	0.697215	14.83	13.2179	12.0394
Yunfu	112	2010	2.16677	9.58963	8.81639	2015	1	0	9.70449	0.22752	0.3476	0.694161	10.1172	0.00206	0.016523	13.4485	0.187445	11.7742	0.00233	13.7237	0.779742	14.8549	13.2267	12.0714
Yunfu	112	2011	1.97511	9.68598	9.00536	2015	1	0	9.91848	0.186527	0.3653	0.69213	10.313	0.002028	0.017491	13.5565	0.223072	12.0563	0.003104	13.7078	0.734166	14.8667	13.2357	12.061
Yunfu	112	2012	1.98787	9.81641	9.12935	2015	1	0	10.023	0.1702	0.3846	0.73172	10.4598	0.00198	0.016434	13.7658	0.222571	12.2633	0.002418	13.7317	0.857918	14.8698	13.2481	12.0552
Yunfu	112	2013	1.98787	9.92527	9.2382	2015	1	0	9.94122	0.1627	0.429	0.782867	10.5986	0.001753	0.016507	13.9025	0.242229	12.4846	0.002561	13.795	1.035	14.8813	13.2621	12.2643
Yunfu	112	2014	1.6878	9.83513	9.3117	2015	1	0	10.2129	0.1664	0.4399	0.803145	10.7126	0.001905	0.206835	14.1018	0.014149	9.84363	0.003653	13.9154	0.98835	14.8946	13.2794	12.3176
Yunfu	112	2015	1.67847	9.91117	9.39329	2015	1	1	10.2777	0.1669	0.3146	0.838619	10.8185	0.001915	0.02312	14.2693	0.206597	12.6923	0.002859	13.9896	1.11359	14.9106	13.2924	12.3106
Yunfu	112	2016	1.68157	9.99367	9.47394	2015	1	1	10.3578	0.1641	0.3644	0.83454	10.9111	0.001925	0.01748	14.3158	0.211378	12.7617	0.003004	14.0601	0.760002	14.9182	13.3047	12.2925
Yunfu	112	2017	1.65996	10.0625	9.55566	2015	1	1	10.3807	0.1654	0.3643	0.910265	11.0592	0.001928	0.019787	14.4115	0.205881	12.8311	0.003111	14.1002	0.782144	14.9134	13.3375	12.1773
Yunfu	112	2018	1.63688	10.1245	9.6317	2015	1	1	10.4267	0.12706	0.3638	0.93398	11.1917	0.001862	0.014426	14.5838	0.18963	12.9212	0.003155	13.8915	0.820109	14.9171	13.3535	12.1204
Jinzhong	113	2004	2.68362	8.97639	7.98922	2015	1	0	9.02401	0.161769	0.3452	0.754584	9.31515	0.003215	0.001148	12.6281	0.190987	10.9725	0.008068	12.9258	0.4842	14.9343	13.0522	12.6032
Jinzhong	113	2005	2.7092	9.10287	8.10621	2015	1	0	9.28471	0.098669	0.3893	0.592719	9.49899	0.002685	0.001349	12.8854	0.196129	11.2564	0.010977	12.6965	0.455832	14.936	13.0547	12.6208
Jinzhong	113	2006	2.77495	9.22256	8.20193	2015	1	0	9.43276	0.086034	0.3674	0.589609	9.58397	0.002426	0.000748	13.4061	0.137823	11.4243	0.011745	12.7123	0.522013	14.9469	13.0609	12.6005
Jinzhong	113	2007	2.58207	9.29303	8.34443	2015	1	0	9.62622	0.081909	0.3688	0.547281	9.76679	0.002069	0.008135	13.4885	0.173575	11.7373	0.012965	12.8613	0.603458	14.9594	13.0683	12.6758
Jinzhong	113	2008	2.69291	9.4724	8.48177	2015	1	0	9.81022	0.0888	0.3693	0.498955	10.0124	0.003327	0.008834	13.661	0.193312	12.0175	0.016307	13.1307	0.583331	14.9721	13.0732	12.6839
Jinzhong	113	2009	2.7757	9.58727	8.56636	2015	1	0	9.9201	0.0172	0.3815	0.569096	10.0735	0.003021	0.008241	13.8459	0.198154	12.2272	0.016916	11.6024	0.621752	14.9787	13.0776	12.7939
Jinzhong	113	2010	2.77581	9.70008	8.67914	2015	1	0	10.0972	0.020386	0.4263	0.614844	10.276	0.00272	0.008395	14.0023	0.192769	12.356	0.01796	11.9558	0.647998	14.9817	13.2884	12.7674
Jinzhong	113	2011	2.70826	9.8494	8.85309	2015	1	0	10.2146	0.016923	0.4609	0.686671	10.538	0.002698	0.007743	14.2486	0.208227	12.6794	0.019109	11.9227	0.651748	14.9889	13.094	12.764
Jinzhong	113	2012	2.67231	9.97413	8.99119	2015	1	0	10.312	0.0317	0.4712	0.763863	10.6616	0.002938	0.007865	14.3963	0.220928	12.8863	0.021024	12.6516	0.754244	14.9942	13.1042	12.7542
Jinzhong	113	2013	2.5922	10.0685	9.11603	2015	1	0	10.341	0.0269	0.450151	0.889502	10.7445	0.002909	0.008092	14.5746	0.209667	13.0124	0.036028	12.525	0.925356	15.0109	13.1184	12.8131
Jinzhong	113	2014	2.5398	10.1524	9.22029	2015	1	0	10.3557	0.0035	0.446	0.987244	10.7631	0.002909	0.008843	14.5896	0.189565	12.9265	0.042295	10.4902	1.06214	15.0109	13.1323	12.7724
Jinzhong	113	2015	2.53057	10.2228	9.29441	2015	1	1	10.3557	0.002	0.2616	1.15045	10.8433	0.003431	0.007893	14.6958	0.215765	13.1623	0.048819	9.93547	1.2546	15.0202	13.8327	12.7838
Jinzhong	113	2016	2.5292	10.2802	9.35227	2015	1	1	10.3935	0.0127	0.3225	1.26466	10.8817	0.003602	0.006123	14.7204	0.185813	13.0374	0.052617	11.841	1.26096	15.0241	13.8451	12.7671
Jinzhong	113	2017	2.515	10.3394	9.41711	2015	1	1	10.5525	0.0142	0.3293	1.22961	11.0277	0.003772	0.008809	14.8413	0.175206	13.0995	0.054305	12.1119	0.499044	15.0291	13.8547	12.7707
Jinzhong	113	2018	2.45983	10.4027	9.50256	2015	1	1	10.6669	0.01523	0.343	1.275	11.1181	0.003616	0.007089	14.9869	0.164391	13.1814	0.056909	12.3035	0.485447	15.0339	13.8738	12.7642
Yuncheng	114	2004	2.63162	8.82585	7.85825	2015	1	0	8.91745	0.120333	0.3488	0.975342	9.3358	0.00063	0.001389	12.8235	0.207251	11.2497	0.002119	13.0017	0.374714	15.4075	14.1992	12.6996
Yuncheng	114	2005	3.07662	9.06335	7.93952	2015	1	0	9.1562	0.112318	0.3976	0.791581	9.41791	0.000646	0.001288	12.9847	0.203561	11.3929	0.003607	13.1784	0.340853	15.4019	14.2422	12.6897
Yuncheng	114	2006	2.75934	9.03789	8.0229	2015	1	0	9.30574	0.118063	0.3875	0.755712	9.54046	0.000648	0.001499	13.2101	0.201987	11.6106	0.003598	13.3841	0.404273	15.4113	14.2879	12.6792
Yuncheng	114	2007	2.86698	9.18153	8.12827	2015	1	0	9.41841	0.129559	0.3522	0.747371	9.69513	0.001365	0.006915	13.4904	0.227293	12.0089	0.003629	13.5956	0.438792	15.4193	14.3298	12.6517
Yuncheng	114	2008	3.28627	9.44272	8.25297	2015	1	0	9.41841	0.136	0.3737	0.678868	9.89196	0.002175	0.006942	13.7438	0.239873	12.3161	0.003049	13.7542	0.496835	15.4238	14.3675	12.6421
Yuncheng	114	2009	3.19201	9.49296	8.33231	2015	1	0	9.56843	0.0775	0.3847	0.663334	9.91005	0.002512	0.005978	13.8507	0.230551	12.3834	0.003649	13.2357	0.665968	15.4322	14.3865	12.6811
Yuncheng	114	2010	2.95971	9.5491	8.464	2015	1	0	9.69122	0.085492	0.4225	0.604109	10.0729	0.002085	0.008033	14.1116	0.210152	12.5516	0.00362	13.4693	0.708922	15.4323	14.4045	12.6776
Yuncheng	114	2011	2.86098	9.69763	8.64647	2015	1	0	9.89005	0.079727	0.4608	0.594447	10.3252	0.002187	0.007241	14.3195	0.229111	12.846	0.006445	13.6056	0.653175	15.4578	14.4323	12.6992
Yuncheng	114	2012	2.85723	9.82293	8.77308	2015	1	0	9.9344	0.0629	0.472	0.569352	10.3598	0.002192	0.006247	14.4712	0.210579	12.9133	0.007834	13.4175	0.773729	15.4632	14.4621	12.9239
Yuncheng	114	2013	2.80137	9.92368	8.89357	2015	1	0	9.99154	0.0949	0.476141	0.727273	10.446	0.002627	0.007941	14.6448	0.226622	13.1603	0.00888	13.8939	0.884883	15.4688	14.4925	12.8186
Yuncheng	114	2014	2.73551	10.009	9.0027	2015	1	0	10.0406	0.0125	0.4822	7.45017	10.5281	0.002776	0.007667	14.6858	0.21669	13.1565	0.008171	11.9171	1.00085	15.4741	14.5255	12.8636
Yuncheng	114	2015	2.75855	10.0878	9.07315	2015	1	1	10.0125	0.0102	0.258	0.81294	10.7538	0.002722	0.00558	14.8342	0.214641	13.2954	0.009907	11.6921	1.16751	15.4786	14.5629	12.7933
Yuncheng	114	2016	2.73743	10.1517	9.14474	2015	1	1	10.0479	0.0655	0.297	0.828771	10.818	0.002498	0.004647	14.8727	0.203296	13.2796	0.010409	13.5935	1.21383	15.4842	14.6085	12.772
Yuncheng	114	2017	2.73239	10.2147	9.20954	2015	1	1	10.1311	0.0679	0.3006	0.820138	10.9199	0.00226	0.006874	14.9241	0.197881	13.304	0.010371	13.7181	0.46108	15.49	14.6528	12.7439
Yuncheng	114	2018	2.66618	10.2786	9.29799	2015	1	1	10.2481	0.051045	0.2947	0.766547	11.0386	0.002239	0.005436	15.033	0.182859	13.334	0.009954	13.5549	0.355564	15.4945	14.7034	12.753
Linfen	115	2004	2.3041	8.83302	7.99833	2015	1	0	9.12924	0.050273	0.2956	0.763695	9.42118	0.002098	0.001671	12.9926	0.177991	11.2666	0.004981	12.1495	0.335543	15.2389	14.5271	12.7846
Linfen	115	2005	2.78713	9.13454	8.10953	2015	1	0	9.45258	0.04111	0.3538	0.575538	9.52264	0.00291	0.001381	13.258	0.163262	11.4456	0.00614	12.2787	0.292559	15.2321	14.5834	12.7925
Linfen	115	2006	2.46053	9.08851	8.18813	2015	1	0	9.56395	0.040038	0.3418	0.573259	9.71157	0.003953	0.001305	13.5129	0.148924	11.6085	0.005762	12.3704	0.326231	15.2433	14.6099	12.7883
Linfen	115	2007	2.45913	9.21004	8.31023	2015	1	0	9.66909	0.0457	0.3038	0.548605	9.83787	0.002225	0.008223	13.7154	0.19149	12.0625	0.007982	12.614	0.355945	15.2669	14.6231	12.7947
Linfen	115	2008	2.68506	9.38589	8.39818	2015	1	0	9.79985	0.0514	0.3122	0.481429	10.0128	0.00263	0.006772	13.9055	0.194838	12.2699	0.007929	12.8693	0.351561	15.2786	14.6179	12.781
Linfen	115	2009	2.72845	9.48052	8.47679	2015	1	0	9.81	0.0316	0.3301	0.561568	10.0948	0.003432	0.005807	14.0861	0.190695	12.429	0.008311	12.3993	0.546323	15.2904	14.6153	12.7833
Linfen	115	2010	2.78079	9.60777	8.58504	2015	1	0	9.94516	0.049515	0.3784	0.617798	10.0467	0.003318	0.00651	14.284	0.190908	12.6281	0.008766	12.9962	0.595947	15.291	14.5669	12.7835
Linfen	115	2011	2.83241	9.76664	8.72551	2015	1	0	10.1743	0.045271	0.4364	0.579703	10.2585	0.003204	0.006174	14.4421	0.192837	12.7962	0.008993	13.1506	0.534611	15.2973	14.6071	12.8085
Linfen	115	2012	2.83302	9.89258	8.85123	2015	1	0	10.2411	0.0427	0.4548	0.613859	10.399	0.00341	0.006548	14.6161	0.210215	13.0565	0.009727	13.1637	0.673543	15.2629	14.6273	12.8917
Linfen	115	2013	2.77537	9.99058	8.9698	2015	1	0	10.2634	0.0363	0.465152	0.690997	10.534	0.003897	0.006378	14.7911	0.164625	12.987	0.010127	13.0041	0.846692	15.2676	14.6326	12.8713
Linfen	115	2014	2.69674	10.0694	9.07738	2015	1	0	10.224	0.0033	0.476	0.777589	10.577	0.004041	0.004918	14.8561	0.147196	12.9401	0.010328	10.5954	1.01334	15.2718	14.6488	12.8466
Linfen	115	2015	2.7195	10.1464	9.14591	2015	1	1	10.175	0.0026	0.3257	0.929455	10.78	0.004107	0.003133	14.8717	0.17921	13.1524	0.010072	10.3143	1.2068	15.3052	14.9158	12.826
Linfen	115	2016	2.70715	10.2067	9.21084	2015	1	1	10.2074	0.0103	0.3066	0.981907	10.8294	0.004319	0.003012	14.95	0.165058	13.1485	0.010674	11.7277	1.15689	15.3102	14.9208	12.8069
Linfen	115	2017	2.68786	10.2707	9.28192	2015	1	1	10.2933	0.0853	0.3024	0.954169	10.9484	0.004178	0.005364	15.0225	0.154413	13.1544	0.009766	13.9342	0.438485	15.3155	14.9306	12.8064
Linfen	115	2018	2.63904	10.3318	9.36134	2015	1	1	10.3756	0.013744	0.3073	0.990316	11.0619	0.004175	0.0029	15.166	0.142384	13.2167	0.009468	12.1956	0.28055	15.3196	14.9501	12.7953
Yantai	116	2004	2.31824	9.28758	8.44677	2015	1	0	10.1339	0.40575	0.3109	0.605741	9.64921	0.006465	0.002424	13.7326	0.168495	11.9518	0.015976	15.7052	0.66531	15.6824	12.9757	13.4394
Yantai	116	2005	2.32878	9.42964	8.58429	2015	1	0	10.3393	0.462125	0.3211	0.554297	9.83975	0.006326	0.00233	13.9475	0.166245	12.1532	0.019851	16.0455	0.72567	15.6839	12.9939	13.641
Yantai	116	2006	2.36726	9.57318	8.71144	2015	1	0	10.5207	0.499688	0.3344	0.539541	10.0063	0.006268	0.002529	14.178	0.153525	12.3041	0.01612	16.3022	0.661408	15.6873	13.0101	13.6497
Yantai	116	2007	2.40306	9.72746	8.85071	2015	1	0	10.6279	0.632465	0.3494	0.494085	10.1306	0.006453	0.020293	14.3722	0.180412	12.6597	0.017902	16.7177	0.557923	15.6896	13.0163	13.7257
Yantai	116	2008	2.43841	9.87043	8.97908	2015	1	0	10.7998	0.7087	0.3633	0.458797	10.2652	0.007682	0.019625	14.5539	0.177622	12.8258	0.018645	17.0076	0.571229	15.6899	13.0296	13.6264
Yantai	116	2009	2.44461	9.95823	9.06434	2015	1	0	10.872	0.6328	0.3772	0.568683	10.3482	0.007307	0.02127	14.7239	0.176763	12.9909	0.020787	16.9694	0.600297	15.6904	13.0344	13.6627
Yantai	116	2010	2.3485	10.0557	9.20193	2015	1	0	11.039	0.68009	0.3991	0.576331	10.4398	0.00751	0.032826	14.9907	0.174898	13.2471	0.022483	17.2047	0.620829	15.6891	13.0435	13.7152
Yantai	116	2011	2.26543	10.1865	9.36871	2015	1	0	11.1617	0.59716	0.416	0.603937	10.5398	0.007537	0.03119	15.2205	0.188197	13.5502	0.022471	17.1931	0.587711	15.6901	13.0455	13.8735
Yantai	116	2012	2.25936	10.3104	9.49537	2015	1	0	11.2342	0.5713	0.4327	0.630047	10.6365	0.00766	0.027551	15.3776	0.202196	13.7791	0.024061	17.2225	0.576349	15.6878	13.0455	13.8614
Yantai	116	2013	2.20412	10.4029	9.6126	2015	1	0	11.3648	0.5442	0.434	0.669894	10.7808	0.007861	0.02735	15.5051	0.188247	13.8351	0.02559	17.235	0.630259	15.6892	13.0562	13.8916
Yantai	116	2014	2.14884	10.4855	9.72053	2015	1	0	11.3597	0.5399	0.4441	0.670844	10.8744	0.007849	0.028949	15.5645	0.181983	13.8606	0.026506	17.2937	0.683273	15.6925	13.0774	13.9083
Yantai	116	2015	2.31062	10.4887	9.65117	2015	1	1	11.4293	0.4771	0.291	0.655109	11.0005	0.008243	0.028966	15.6773	0.190645	14.02	0.027956	17.2415	0.724027	15.6923	13.0379	13.8662
Yantai	116	2016	2.31709	10.5647	9.72442	2015	1	1	11.4967	0.4211	0.2874	0.654118	11.0701	0.008743	0.034318	15.7313	0.193351	14.0881	0.029826	17.1883	0.764869	15.6956	13.0605	13.8495
Yantai	116	2017	2.31771	10.6415	9.80096	2015	1	1	11.5499	0.4196	0.294	0.666858	11.1416	0.008437	0.034364	15.7729	0.163344	13.961	0.027918	17.2433	0.761792	15.6938	13.0605	13.8135
Yantai	116	2018	2.31017	10.7116	9.87432	2015	1	1	11.6103	0.389835	0.3015	0.66515	11.2206	0.007579	0.038344	15.8384	0.162577	14.0218	0.035896	17.2344	0.810648	15.6933	13.0815	13.7688
Weihai	117	2004	2.06696	9.31578	8.5897	2015	1	0	10.614	0.459071	0.3143	0.416431	9.48802	0.003083	0.001186	13.2797	0.161498	11.4565	0.009279	15.3483	0.525854	14.7253	13.6158	12.8
Weihai	117	2005	2.04751	9.42988	8.71325	2015	1	0	10.7585	0.522691	0.3143	0.384606	9.66671	0.002853	0.00122	13.4924	0.151282	11.6038	0.011726	15.6261	0.56755	14.7281	13.6149	12.8568
Weihai	117	2006	2.04253	9.54503	8.83084	2015	1	0	10.9125	0.554372	0.3619	0.39685	9.8073	0.002919	0.001434	13.6909	0.135933	11.6953	0.016907	15.8419	0.509278	14.7311	13.6316	12.8628
Weihai	117	2007	2.10472	9.698	8.95382	2015	1	0	11.0545	0.515442	0.3792	0.436059	9.95812	0.002917	0.028369	13.8486	0.164472	12.0435	0.01809	15.915	0.473893	14.736	13.645	12.844
Weihai	117	2008	2.18197	9.82751	9.04728	2015	1	0	11.0591	0.5304	0.3886	0.503417	10.0909	0.003012	0.029708	14.0162	0.170549	12.2475	0.019704	15.9199	0.598931	14.7407	13.6482	12.8511
Weihai	117	2009	2.18045	9.90931	9.12978	2015	1	0	11.0591	0.4183	0.4053	0.549881	10.2172	0.003041	0.028438	14.1297	0.173123	12.3759	0.024126	15.7965	0.672481	14.7436	13.6526	12.8777
Weihai	117	2010	2.11422	10.0094	9.26075	2015	1	0	11.2487	0.484146	0.4401	0.576815	10.3708	0.003108	0.033437	14.3339	0.188855	12.6671	0.023607	16.0578	0.600699	14.7461	13.6589	12.8977
Weihai	117	2011	2.05045	10.1382	9.42011	2015	1	0	11.2294	0.517998	0.4538	0.581038	10.4738	0.003122	0.028051	14.5116	0.195811	12.881	0.023442	16.2075	0.563046	14.7469	13.667	13.2458
Weihai	117	2012	2.05057	10.2622	9.5441	2015	1	0	11.4312	0.4624	0.473	0.568796	10.5662	0.003121	0.028484	14.709	0.201255	13.1058	0.023891	16.196	0.562142	14.7461	13.6751	13.2499
Weihai	117	2013	2.01784	10.3559	9.65387	2015	1	0	11.5167	0.4167	0.4734	0.593063	10.6845	0.00317	0.032827	14.7862	0.20764	13.2143	0.024139	16.1787	0.754489	14.7469	13.6774	13.2357
Weihai	117	2014	1.98046	10.4416	9.75823	2015	1	0	11.5068	0.3651	0.4831	0.594394	10.794	0.00318	0.034479	14.8473	0.21071	13.29	0.02525	16.1368	0.798958	14.7508	13.6888	13.2422
Weihai	117	2015	2.22743	10.5006	9.69972	2015	1	1	11.5799	0.3514	0.3418	0.590013	10.8873	0.003256	0.036066	15.0345	0.204733	13.4485	0.027744	16.1714	0.847465	14.7506	13.691	13.2641
Weihai	117	2016	2.23997	10.5806	9.77412	2015	1	1	11.6459	0.3673	0.301	0.583724	10.9649	0.003257	0.037799	15.0352	0.221864	13.5295	0.033404	16.2836	0.89638	14.755	13.699	13.2824
Weihai	117	2017	2.25191	10.662	9.85024	2015	1	1	11.7318	0.3976	0.3077	0.616569	11.0404	0.004043	0.041804	15.0952	0.224016	13.5992	0.030545	16.4523	0.837451	14.7544	13.699	13.2622
Weihai	117	2018	2.24727	10.7341	9.92442	2015	1	1	11.7658	0.382522	0.3236	0.685081	11.1084	0.004031	0.03504	15.107	0.227154	13.6249	0.034611	16.4495	0.914524	14.7576	13.699	13.1483
Kaifeng	118	2004	2.7732	8.79528	7.77528	2015	1	0	8.89481	0.017845	0.3239	0.631397	9.06617	0.006721	0.002226	12.6208	0.178099	10.8954	0.009164	11.03	0.241103	15.3877	13.2633	12.6195
Kaifeng	118	2005	2.66028	8.88461	7.90618	2015	1	0	9.05602	0.021535	0.3395	0.499499	9.22244	0.004411	0.00163	12.8757	0.156657	11.022	0.010417	11.3836	0.315817	15.4	13.2908	12.5876
Kaifeng	118	2006	2.61223	9.02232	8.06212	2015	1	0	9.17419	0.022717	0.3313	0.482864	9.34122	0.00444	0.001828	13.1178	0.15074	11.2256	0.011839	11.5896	0.349874	15.4208	13.3015	12.5896
Kaifeng	118	2007	2.59619	9.18702	8.23297	2015	1	0	9.3805	0.015861	0.34	0.448494	9.57721	0.004043	0.011189	13.3058	0.191096	11.6509	0.012699	11.3862	0.396605	15.4361	13.3097	12.5536
Kaifeng	118	2008	2.60444	9.3363	8.37908	2015	1	0	9.59649	0.0184	0.3447	0.354764	9.65417	0.00486	0.011574	13.5208	0.193031	11.8759	0.01347	11.751	0.439632	15.4612	13.312	12.4852
Kaifeng	118	2009	2.62352	9.4188	8.45428	2015	1	0	9.71541	0.0186	0.3473	0.422194	9.96328	0.004578	0.010543	13.7874	0.181054	12.0784	0.01352	11.8829	0.521654	15.4778	13.3661	12.66
Kaifeng	118	2010	2.54082	9.52479	8.5923	2015	1	0	9.89091	0.01748	0.3545	0.434112	10.0896	0.004752	0.010473	13.968	0.16923	12.1915	0.013737	11.9957	0.546376	15.4921	13.3728	12.7099
Kaifeng	118	2011	2.39649	9.65233	8.77833	2015	1	0	10.042	0.018078	0.4138	0.413801	10.22	0.004586	0.010498	14.187	0.193603	12.545	0.014989	12.1749	0.545304	15.5082	13.3739	12.8767
Kaifeng	118	2012	2.36647	9.77252	8.91113	2015	1	0	10.1629	0.021	0.4299	0.459237	10.1961	0.004355	0.010831	14.356	0.195353	12.7231	0.014991	12.4453	0.611625	15.51	13.3847	12.9215
Kaifeng	118	2013	2.33297	9.87776	9.03061	2015	1	0	10.1128	0.0227	0.449514	0.512941	10.4722	0.003433	0.01122	14.4936	0.196406	12.8661	0.015662	12.6434	0.690609	15.5259	13.3909	13.0753
Kaifeng	118	2014	2.30431	9.97427	9.13949	2015	1	0	10.3876	0.0212	0.4744	0.579344	10.4843	0.003802	0.01091	14.6182	0.18666	12.9397	0.021683	12.6646	0.76112	15.5271	13.403	13.0669
Kaifeng	118	2015	2.22467	10.0399	9.24029	2015	1	1	10.4724	0.0202	0.373	0.633973	10.6813	0.003697	0.009606	14.7877	0.177616	13.0595	0.016127	12.6898	0.824812	15.5272	13.4143	13.101
Kaifeng	118	2016	2.20276	10.1103	9.32063	2015	1	1	10.5615	0.0191	0.3546	0.677191	10.7956	0.003433	0.010518	14.8999	0.174355	13.1533	0.016308	12.7229	0.770148	15.5368	13.4	13.1947
Kaifeng	118	2017	2.21541	10.1985	9.40311	2015	1	1	10.6335	0.0199	0.3373	0.724403	10.8501	0.004848	0.009914	15.0237	0.169623	13.2495	0.017089	12.8339	0.883781	15.5357	13.8155	13.1643
Kaifeng	118	2018	2.20526	10.2783	9.48744	2015	1	1	10.6905	0.028778	0.297	0.748548	10.9576	0.004327	0.012066	15.1196	0.162965	13.3054	0.017817	13.2642	0.881486	15.5387	13.8155	12.8753
Wuzhou	119	2004	2.9603	8.82247	7.73718	2015	1	0	8.79392	0.157921	0.2953	0.53083	9.36359	0.002603	0.001154	12.3022	0.218634	10.7819	0.002588	12.6405	0.363281	14.9229	13.5845	11.9244
Wuzhou	119	2005	3.15262	9.00184	7.8536	2015	1	0	8.92426	0.162416	0.3031	0.484676	9.50527	0.003981	0.001102	12.514	0.200143	10.9053	0.002955	12.8239	0.437359	14.9321	13.5905	11.9323
Wuzhou	119	2006	3.30732	9.15366	7.95753	2015	1	0	9.08398	0.129889	0.2729	0.454854	9.63325	0.004021	0.001084	12.732	0.22332	11.2329	0.002938	12.7692	0.45093	14.9412	13.6061	11.9297
Wuzhou	119	2007	3.49385	9.33803	8.08703	2015	1	0	9.2653	0.122635	0.2419	0.471597	9.83032	0.003843	0.004217	12.9866	0.225211	11.4959	0.002949	12.8788	0.473673	14.9474	13.6194	11.9137
Wuzhou	119	2008	3.44232	9.49312	8.25698	2015	1	0	9.48151	0.0883	0.2432	0.444334	10.0113	0.003959	0.004512	13.1404	0.2642	11.8094	0.003188	12.775	0.495619	14.9572	13.7228	11.9369
Wuzhou	119	2009	3.49621	9.5988	8.34712	2015	1	0	9.60076	0.0841	0.2234	0.557547	10.1013	0.004164	0.002766	13.4874	0.222432	11.9842	0.003458	12.8517	0.728206	14.9666	13.7347	11.9204
Wuzhou	119	2010	3.36688	9.70668	8.4927	2015	1	0	9.82914	0.075124	0.281	0.554725	10.2456	0.004108	0.002961	13.7172	0.233931	12.2645	0.003505	12.9835	0.808621	14.9982	13.6935	11.957
Wuzhou	119	2011	3.22734	9.81132	8.63966	2015	1	0	10.1423	0.069967	0.308	0.536343	10.3146	0.004035	0.007469	13.9857	0.23045	12.5179	0.003943	13.1508	0.792651	15.0021	13.6682	11.9608
Wuzhou	119	2012	3.11934	9.93125	8.79363	2015	1	0	10.2585	0.0918	0.3086	0.553996	10.4001	0.004219	0.010715	14.2806	0.237578	12.8433	0.004741	13.5464	0.957355	15.0079	13.6797	11.9576
Wuzhou	119	2013	3.01498	10.0229	8.91932	2015	1	0	10.2927	0.1103	0.310874	0.544505	10.4037	0.004264	0.014012	14.3824	0.212692	12.8345	0.004006	13.9049	0.810117	15.0281	13.6956	12.2111
Wuzhou	119	2014	2.78678	10.0835	9.05859	2015	1	0	10.3512	0.0721	0.4562	0.584443	10.5104	0.003845	0.013333	14.4523	0.200686	12.8462	0.004185	13.5509	0.822719	15.0402	13.6956	12.1751
Wuzhou	119	2015	2.74061	10.1483	9.14013	2015	1	1	10.4942	0.0528	0.2869	0.617111	10.7688	0.003733	0.007105	14.5797	0.200427	12.9724	0.004643	13.2524	0.969338	15.0508	13.7045	12.1741
Wuzhou	119	2016	2.68783	10.2132	9.22444	2015	1	1	10.5732	0.0345	0.2464	0.614063	10.8682	0.003624	0.004497	14.6396	0.206754	13.0634	0.005491	12.9135	0.993929	15.061	13.7102	12.2029
Wuzhou	119	2017	2.64853	10.2873	9.31335	2015	1	1	10.6963	0.045	0.2504	0.588536	10.9616	0.002601	0.00475	14.7005	0.205156	13.1165	0.005941	13.3091	0.994059	15.0656	13.7102	12.2699
Wuzhou	119	2018	2.55017	10.3485	9.4123	2015	1	1	10.4275	0.049356	0.2368	0.844097	11.0889	0.002702	0.008078	14.778	0.181311	13.0704	0.004527	13.1388	1.35618	15.0739	13.7102	12.0756
Hezhou	120	2004	3.01675	8.7491	7.64492	2015	1	0	8.80807	0.066552	0.2577	0.296338	9.37097	0.00283	0.001799	11.85	0.254428	10.4812	0.003327	11.4425	0.328346	14.5554	12.1537	11.3193
Hezhou	120	2005	3.19694	8.92479	7.7626	2015	1	0	8.96495	0.055324	0.3244	0.262891	9.47194	0.003798	0.001683	12.0573	0.237878	10.6212	0.002843	11.4177	0.50483	14.5597	12.1684	11.312
Hezhou	120	2006	3.21365	9.06172	7.89432	2015	1	0	9.09661	0.043262	0.3154	0.262058	9.60056	0.00348	0.001328	12.294	0.187734	10.6212	0.002977	11.315	0.55897	14.5786	12.198	11.2835
Hezhou	120	2007	3.49046	9.28693	8.0369	2015	1	0	9.35461	0.031335	0.3154	0.269841	9.8111	0.002858	0.00433	12.5537	0.26426	11.2229	0.003922	11.2246	0.558771	14.5967	12.2356	11.301
Hezhou	120	2008	3.69367	9.45501	8.14839	2015	1	0	9.40121	0.0292	0.3177	0.287207	10.01	0.00433	0.004613	12.779	0.274931	11.4877	0.003589	11.2079	0.629634	14.6121	12.2303	11.2997
Hezhou	120	2009	3.74762	9.55754	8.23642	2015	1	0	9.35643	0.0401	0.3184	0.445339	10.0417	0.003653	0.004601	13.0745	0.240486	11.6494	0.004325	11.5111	1.02192	14.6215	12.3118	11.286
Hezhou	120	2010	3.67694	9.66789	8.36581	2015	1	0	9.58741	0.022211	0.3532	0.486768	10.2499	0.003627	0.004777	13.3249	0.230601	11.8579	0.004419	11.0965	1.22403	14.663	12.3729	11.3896
Hezhou	120	2011	3.54724	9.77599	8.50983	2015	1	0	9.80714	0.028099	0.3766	0.48339	10.2842	0.002199	0.005327	13.5792	0.206023	11.9994	0.004459	11.5144	1.18301	14.6627	12.3415	11.4131
Hezhou	120	2012	3.40952	9.89621	8.66964	2015	1	0	9.89868	0.025	0.3767	0.519224	10.475	0.003489	0.010992	13.7921	0.236678	12.3511	0.004304	11.4968	1.37582	14.6326	12.3545	11.4616
Hezhou	120	2013	3.30669	9.98424	8.78829	2015	1	0	9.80438	0.0292	0.404788	0.57092	10.5775	0.001712	0.011035	13.8856	0.205624	12.3039	0.004291	11.7249	1.06605	14.6639	12.3631	11.5129
Hezhou	120	2014	2.9395	10.0695	8.99131	2015	1	0	10.0144	0.0237	0.4474	0.622246	10.6721	0.004074	0.012832	13.9837	0.202845	12.3884	0.00422	11.574	1.18266	14.683	12.3758	11.5298
Hezhou	120	2015	2.8593	10.1354	9.08478	2015	1	1	10.051	0.0137	0.3174	0.662515	10.9295	0.003111	0.007484	14.2521	0.190158	12.5922	0.004879	11.0712	1.33715	14.6901	12.3775	11.5049
Hezhou	120	2016	2.81438	10.1992	9.16451	2015	1	1	10.1464	0.01	0.2847	0.714719	11.0367	0.002829	0.003754	14.2927	0.200505	12.6858	0.005668	10.8574	1.25596	14.7014	12.3884	11.5319
Hezhou	120	2017	2.75281	10.2716	9.25894	2015	1	1	10.1962	0.0088	0.2726	0.828448	11.0944	0.002864	0.006167	14.4032	0.178301	12.6789	0.006521	10.7869	1.31556	14.7056	12.3884	11.5779
Hezhou	120	2018	2.67267	10.3374	9.35427	2015	1	1	10.2815	0.016424	0.262	0.864654	11.1725	0.002988	0.006231	14.4717	0.175028	12.7289	0.006755	11.5026	1.25802	14.7153	12.3884	11.5679
Deyang	121	2004	2.60976	9.04782	8.08856	2015	1	0	9.31964	0.070176	0.2621	0.561706	9.70254	0.003638	0.002282	12.673	0.142228	10.7227	0.005378	12.6052	0.225584	15.1531	13.244	12.3189
Deyang	121	2005	2.5523	9.12151	8.18451	2015	1	0	9.4409	0.103959	0.265	0.457627	9.8692	0.00346	0.002201	12.8147	0.124511	10.7313	0.008758	13.0825	0.239256	15.1568	13.3032	12.31
Deyang	121	2006	2.59421	9.22355	8.27027	2015	1	0	9.55216	0.165915	0.2563	0.455301	10.0018	0.002945	0.002345	13.065	0.125998	10.9936	0.013288	13.7042	0.228927	15.1605	13.2694	12.3059
Deyang	121	2007	2.55176	9.35747	8.42068	2015	1	0	9.78634	0.155588	0.2438	0.422642	10.2043	0.003038	0.013587	13.2718	0.171446	11.5083	0.010107	13.8243	0.254277	15.1644	13.2874	12.3118
Deyang	121	2008	2.43799	9.44462	8.55345	2015	1	0	9.85661	0.1863	0.2467	0.471086	10.3115	0.003843	0.006862	14.5208	0.056257	11.643	0.013761	14.0738	0.314928	15.1697	13.3655	12.3292
Deyang	121	2009	2.54241	9.56847	8.63536	2015	1	0	9.9689	0.148	0.26	0.638658	10.4387	0.003855	0.00559	14.4785	0.076254	11.9048	0.013342	13.9588	0.958724	15.1724	13.3781	12.4057
Deyang	121	2010	2.4981	9.6929	8.77737	2015	1	0	10.1399	0.164026	0.2715	0.643017	10.5818	0.003861	0.004152	14.6239	0.072936	12.0057	0.011968	14.2284	0.652648	15.1743	13.3795	12.4584
Deyang	121	2011	2.47372	9.87153	8.96581	2015	1	0	10.3597	0.165178	0.3075	0.631218	10.6428	0.003939	0.010378	14.2423	0.13633	12.2496	0.012318	14.4461	0.510272	15.1778	13.3832	12.498
Deyang	121	2012	2.49897	10.0157	9.09978	2015	1	0	10.4898	0.152	0.3347	0.66339	10.7512	0.004172	0.013674	14.3263	0.169179	12.5495	0.013971	14.4815	0.538843	15.1803	13.3893	12.4568
Deyang	121	2013	2.4471	10.1146	9.2197	2015	1	0	10.4804	0.1505	0.403091	0.685128	10.833	0.004424	0.013392	14.4556	0.15029	12.5605	0.014286	14.558	0.561378	15.1816	13.403	12.7855
Deyang	121	2014	2.15352	10.1321	9.36503	2015	1	0	10.6711	0.1574	0.4063	0.703202	10.8767	0.004592	0.018363	14.494	0.148125	12.5843	0.017108	14.6849	0.574764	15.1829	14.2453	12.7568
Deyang	121	2015	2.11535	10.2054	9.45618	2015	1	1	10.7299	0.1184	0.3998	0.670327	10.9922	0.005294	0.01195	14.6016	0.165857	12.8049	0.01874	14.4573	0.595063	15.1765	14.2503	12.6803
Deyang	121	2016	2.0901	10.2805	9.54331	2015	1	1	10.8165	0.0668	0.3629	0.67907	11.1149	0.005501	0.009213	14.6359	0.151741	12.7503	0.022671	13.9734	0.627166	15.1809	14.2666	12.6684
Deyang	121	2017	2.07858	10.3612	9.62951	2015	1	1	10.9261	0.0529	0.3554	0.659276	11.2126	0.005412	0.008787	14.6917	0.150838	12.8002	0.028239	13.8522	0.668899	15.1707	14.6264	12.6422
Deyang	121	2018	2.06332	10.4405	9.71613	2015	1	1	11.044	0.057198	0.3372	0.65149	11.3369	0.005057	0.008065	14.816	0.139003	12.8427	0.029195	14.0516	0.508581	15.1689	14.6397	12.6434
Mianyang	122	2004	2.6561	8.95001	7.97316	2015	1	0	9.0608	0.168661	0.3411	0.770863	9.46913	0.00595	0.002972	13.0069	0.126735	10.9412	0.007723	13.5506	0.27298	15.4815	13.7822	12.6356
Mianyang	122	2005	2.57974	9.01201	8.06432	2015	1	0	9.18748	0.110088	0.3509	0.632912	9.57752	0.006286	0.002244	13.1429	0.114493	10.9756	0.0107	13.1829	0.311533	15.4846	13.8165	12.6555
Mianyang	122	2006	2.61601	9.11096	8.14931	2015	1	0	9.26312	0.092156	0.3389	0.6139	9.71512	0.00615	0.001834	13.3591	0.120167	11.2402	0.013343	13.1555	0.323352	15.4894	13.8251	12.6622
Mianyang	122	2007	2.59297	9.25656	8.30375	2015	1	0	9.52076	0.085312	0.314	0.559182	9.88237	0.005381	0.022289	13.6069	0.169723	11.8333	0.013923	13.2614	0.349181	15.4981	13.8367	12.7201
Mianyang	122	2008	2.56712	9.40919	8.4664	2015	1	0	9.6166	0.1092	0.3127	0.613626	10.0342	0.005884	0.005466	14.9611	0.051612	11.9971	0.015265	13.6071	0.477998	15.5032	13.8473	12.7528
Mianyang	122	2009	2.65935	9.5252	8.54711	2015	1	0	9.71336	0.0894	0.322	0.829405	10.174	0.005347	0.005211	14.7962	0.080362	12.275	0.018966	13.5048	0.978016	15.5105	13.8568	12.7889
Mianyang	122	2010	2.61211	9.64962	8.68946	2015	1	0	9.90613	0.11264	0.3335	0.913629	10.3897	0.005603	0.005526	15.0548	0.068236	12.37	0.015497	13.8939	0.854986	15.5054	13.8648	12.753
Mianyang	122	2011	2.50578	9.79802	8.87942	2015	1	0	10.1564	0.100599	0.3419	0.814875	10.552	0.005763	0.012605	14.5743	0.146091	12.6508	0.016686	13.9947	0.614132	15.5082	13.8897	12.7991
Mianyang	122	2012	2.52715	9.94054	9.01345	2015	1	0	10.2057	0.1038	0.3683	0.807164	10.674	0.005763	0.016448	14.734	0.175981	12.9967	0.018879	14.1499	0.639086	15.5119	13.8934	12.8866
Mianyang	122	2013	2.49541	10.0476	9.13313	2015	1	0	10.1887	0.1196	0.455154	0.860947	10.7877	0.006066	0.019153	14.8824	0.150387	12.9879	0.020329	14.3699	0.639192	15.5155	13.909	13.0836
Mianyang	122	2014	2.22734	10.1311	9.33025	2015	1	0	10.421	0.1134	0.4658	0.88519	10.8621	0.00618	0.02601	14.8961	0.153758	13.0237	0.021731	14.399	0.654394	15.5181	13.9421	13.1506
Mianyang	122	2015	2.39404	10.2099	9.33689	2015	1	1	10.4844	0.0962	0.2949	0.901501	10.9869	0.006434	0.015334	14.9281	0.176135	13.1916	0.022721	14.3077	0.655217	15.512	13.9405	13.1472
Mianyang	122	2016	2.17765	10.289	9.51074	2015	1	1	10.5506	0.0642	0.293	0.910956	11.0607	0.006382	0.015029	15.0246	0.166059	13.2292	0.023666	13.9765	0.671961	15.5115	13.9553	13.1731
Mianyang	122	2017	2.15713	10.3679	9.59913	2015	1	1	10.6693	0.0553	0.2787	0.898765	11.1508	0.006245	0.016798	15.1104	0.167217	13.3219	0.02503	13.9528	0.692392	15.496	13.9553	13.135
Mianyang	122	2018	2.1372	10.4461	9.68664	2015	1	1	10.7693	0.11229	0.2614	0.940718	11.2679	0.004103	0.062582	15.222	0.151615	13.3355	0.027061	14.766	0.571268	15.4948	13.9639	13.1334
Leshan	123	2004	2.44653	8.87641	7.98173	2015	1	0	8.97512	0.131579	0.2472	0.804441	9.38989	0.004524	0.002663	12.6829	0.162752	10.8674	0.003044	12.7648	0.382138	15.0616	12.8139	12.5783
Leshan	123	2005	2.31956	8.92532	8.08395	2015	1	0	9.11779	0.110374	0.2808	0.691191	9.45091	0.005385	0.003225	12.7729	0.161009	10.9466	0.003213	12.7324	0.391992	15.0623	12.8272	12.6075
Leshan	123	2006	2.37854	9.02558	8.15909	2015	1	0	9.29459	0.10138	0.2707	0.658507	9.52004	0.005793	0.002617	13.0054	0.16068	11.177	0.003233	12.8253	0.455964	15.0686	12.8405	12.5893
Leshan	123	2007	2.58822	9.25942	8.30845	2015	1	0	9.50859	0.095909	0.2572	0.622492	9.65215	0.005839	0.008649	13.2695	0.157583	11.4217	0.003324	12.9818	0.449181	15.0753	12.8597	12.5804
Leshan	123	2008	2.62295	9.39434	8.43004	2015	1	0	9.72538	0.0986	0.2603	0.588335	9.81771	0.005775	0.00703	13.6374	0.131239	11.6067	0.003373	13.2255	0.453268	15.0782	12.8742	12.6095
Leshan	123	2009	2.70851	9.49175	8.49536	2015	1	0	9.81896	0.0945	0.2688	0.707574	10.0481	0.005848	0.008715	13.7981	0.13998	11.8319	0.003814	13.279	0.643123	15.0774	12.8861	12.5886
Leshan	123	2010	2.71459	9.63148	8.63284	2015	1	0	10.0428	0.088853	0.2916	0.787552	10.211	0.0061	0.009023	13.9854	0.139581	12.0162	0.010409	13.4015	0.685631	15.0778	12.896	12.5721
Leshan	123	2011	2.60636	9.77815	8.8202	2015	1	0	10.252	0.056205	0.301	0.757079	10.3672	0.006293	0.008462	14.181	0.139535	12.2115	0.01109	13.1539	0.536261	15.0808	12.9092	12.5489
Leshan	123	2012	2.63337	9.92314	8.95488	2015	1	0	10.3217	0.0575	0.35	0.778074	10.519	0.006629	0.008528	14.3386	0.179823	12.6228	0.012028	13.2992	0.585968	15.0827	12.9215	12.5354
Leshan	123	2013	2.59368	10.0284	9.07532	2015	1	0	10.3696	0.0611	0.436122	0.821074	10.68	0.006377	0.008193	14.4766	0.173504	12.7251	0.012287	13.4499	0.659388	15.0853	12.9312	12.5879
Leshan	123	2014	2.28891	10.0962	9.26814	2015	1	0	10.5221	0.0565	0.4504	0.901476	10.7494	0.006862	0.00853	14.5829	0.149302	12.6811	0.013692	13.4328	0.689313	15.0844	12.948	12.4784
Leshan	123	2015	2.26294	10.1796	9.36298	2015	1	1	10.596	0.0422	0.2825	0.951636	10.9068	0.006802	0.007961	14.6577	0.165476	12.8588	0.013871	13.2165	0.729931	15.079	14.1416	12.5871
Leshan	123	2016	2.24198	10.2606	9.45321	2015	1	1	10.6715	0.0419	0.2746	0.93217	10.9008	0.006922	0.004867	14.7596	0.149697	12.8604	0.011785	13.2869	0.756667	15.0817	14.152	12.4887
Leshan	123	2017	2.23092	10.344	9.54158	2015	1	1	10.7392	0.0461	0.2713	0.951321	11.1024	0.006987	0.006924	14.8523	0.149562	12.9523	0.01268	13.4524	0.844813	15.0735	14.1591	12.4691
Leshan	123	2018	2.21861	10.4241	9.62727	2015	1	1	10.8076	0.045841	0.2615	0.965196	11.2397	0.006485	0.00333	14.9236	0.143473	12.982	0.014734	13.5149	0.702702	15.0702	14.1662	12.3904
Meishan	124	2004	2.23771	8.80177	7.99632	2015	1	0	8.86701	0.080378	0.2486	0.597267	9.36702	0.003746	0.001094	12.3023	0.166142	10.5074	0.000766	12.0684	0.521765	15.0416	13.1343	11.7472
Meishan	124	2005	2.24117	8.90381	8.09682	2015	1	0	8.9887	0.053851	0.2816	0.521898	9.46679	0.003215	0.001409	12.4258	0.16277	10.6104	0.000885	11.7903	0.531816	15.0415	13.1455	11.724
Meishan	124	2006	2.31399	9.01845	8.17948	2015	1	0	9.12718	0.035599	0.2628	0.508851	9.55921	0.00317	0.001731	12.6923	0.160897	10.8653	0.001474	11.5126	0.568741	15.0451	13.1573	11.7027
Meishan	124	2007	2.42716	9.21493	8.32821	2015	1	0	9.33609	0.027131	0.2559	0.467372	9.7331	0.003211	0.004691	13.0175	0.183806	11.3236	0.002505	11.4432	0.615708	15.0644	13.1898	11.759
Meishan	124	2008	2.40448	9.34412	8.46678	2015	1	0	9.52632	0.0145	0.2528	0.412101	9.88648	0.003115	0.004565	13.5702	0.137671	11.5874	0.002526	10.9991	0.59751	15.0585	13.1868	11.6588
Meishan	124	2009	2.52817	9.47128	8.54378	2015	1	0	9.64918	0.03	0.2607	0.492324	10.0843	0.004867	0.004147	13.6309	0.134472	11.6245	0.004036	11.8458	0.796978	15.0627	13.193	11.7837
Meishan	124	2010	2.46436	9.59181	8.68988	2015	1	0	9.83016	0.012241	0.276	0.509871	10.2407	0.003299	0.003655	13.7802	0.152598	11.9002	0.004539	11.1214	0.760998	15.0656	13.2089	11.9362
Meishan	124	2011	2.37153	9.7432	8.87967	2015	1	0	10.0342	0.013029	0.2836	0.51114	10.232	0.00359	0.003981	13.9882	0.139167	12.0161	0.005223	11.382	0.65527	15.0706	13.2195	11.9754
Meishan	124	2012	2.39995	9.89172	9.01627	2015	1	0	10.1723	0.0158	0.323	0.551621	10.6046	0.003735	0.004021	14.1752	0.182594	12.4747	0.00588	11.7185	0.75988	15.0694	13.2267	11.964
Meishan	124	2013	2.34687	9.99429	9.1412	2015	1	0	10.1037	0.0207	0.395411	0.619018	10.6845	0.003624	0.004301	14.3617	0.176985	12.63	0.006315	12.092	0.853121	15.0745	13.2357	12.196
Meishan	124	2014	2.09688	10.1003	9.35979	2015	1	0	10.3629	0.0217	0.4101	0.663061	10.6251	0.003852	0.004188	14.4141	0.163458	12.6029	0.00659	12.2308	0.962315	15.0768	13.2656	12.213
Meishan	124	2015	2.06922	10.1809	9.45376	2015	1	1	10.4452	0.0124	0.4026	0.66393	10.9051	0.003894	0.003623	14.5437	0.166183	12.7491	0.006726	11.7579	0.788669	15.0659	13.2737	12.2232
Meishan	124	2016	2.05892	10.2643	9.54216	2015	1	1	10.5248	0.0124	0.4589	0.66879	10.7937	0.004584	0.003486	14.5857	0.175203	12.8438	0.006798	11.8364	1.0155	15.069	13.2879	12.2354
Meishan	124	2017	2.04762	10.3459	9.62925	2015	1	1	10.5867	0.0157	0.4532	0.730394	11.0709	0.004636	0.005088	14.6295	0.180823	12.9192	0.007058	12.1352	0.938721	15.0541	13.2879	12.2129
Meishan	124	2018	2.03447	10.4252	9.71493	2015	1	1	10.6491	0.034883	0.4702	0.830314	11.1712	0.003904	0.004109	14.6712	0.155751	12.8117	0.008065	12.9903	0.821358	15.053	13.3047	12.1284
Guiyang	125	2004	3.20007	9.10376	7.94058	2015	1	0	9.44802	0.224885	0.4721	2.05261	9.53315	0.009493	0.003397	13.3035	0.128657	11.2529	0.048888	13.8132	0.659975	15.062	13.8585	13.2864
Guiyang	125	2005	3.16683	9.20311	8.05038	2015	1	0	9.6114	0.175148	0.542	1.97521	9.67564	0.009081	0.003139	13.4949	0.133063	11.478	0.059074	13.7328	0.6536	15.0702	13.8658	13.336
Guiyang	125	2006	3.26031	9.32563	8.14381	2015	1	0	9.74244	0.147935	0.5418	1.99524	9.82672	0.008812	0.002905	13.6903	0.134993	11.6878	0.06049	13.7011	0.685633	15.0811	13.8718	13.314
Guiyang	125	2007	3.12635	9.45568	8.31581	2015	1	0	9.87761	0.185569	0.5305	1.99575	10.0248	0.008804	0.020793	13.8778	0.183198	12.1806	0.058223	14.0681	0.721437	15.0959	13.8757	13.4033
Guiyang	125	2008	2.86774	9.53364	8.48011	2015	1	0	9.93489	0.1929	0.5356	2.00206	10.1806	0.00832	0.01906	14.1681	0.182544	12.4674	0.060261	14.263	0.741717	15.1073	13.882	13.4057
Guiyang	125	2009	2.82932	9.61851	8.57848	2015	1	0	10.1099	0.1273	0.554	2.13012	10.2248	0.007788	0.016992	14.3452	0.162933	12.5308	0.066952	14.0282	0.805392	15.1159	13.9209	13.4381
Guiyang	125	2010	2.77732	9.71699	8.69551	2015	1	0	10.168	0.137323	0.5657	2.30762	10.3459	0.008409	0.017651	14.5303	0.172713	12.7742	0.076168	14.2476	0.908439	15.0309	13.9514	13.4637
Guiyang	125	2011	2.6311	9.87407	8.90666	2015	1	0	10.3644	0.176096	0.5717	2.17838	10.5629	0.008149	0.018215	14.8357	0.174405	13.0894	0.06948	14.7057	1.15727	15.1402	13.97	13.5479
Guiyang	125	2012	2.56789	9.98949	9.04641	2015	1	0	10.557	0.1876	0.5706	2.04638	10.6611	0.00776	0.018856	15.0664	0.179216	13.3472	0.104425	14.9755	1.11589	15.1359	13.9878	13.6256
Guiyang	125	2013	2.43703	10.0595	9.16868	2015	1	0	10.9155	0.1979	0.5697	2.0034	10.836	0.008544	0.02379	15.1857	0.18059	13.4741	0.085821	15.2332	1.45312	15.1481	13.9903	13.7922
Guiyang	125	2014	2.30565	10.1251	9.28971	2015	1	0	10.9154	0.1929	0.5875	2.62707	10.9909	0.009055	0.027585	15.3165	0.179358	13.5982	0.093841	15.3876	0.935446	15.1581	13.997	13.8534
Guiyang	125	2015	2.2857	10.2125	9.3858	2015	1	1	11.0509	0.1965	0.2176	2.72402	11.0658	0.009005	0.028904	15.432	0.195948	13.802	0.094065	15.5525	0.970007	15.1811	13.9831	13.8549
Guiyang	125	2016	2.27516	10.2922	9.47016	2015	1	1	11.1239	0.0826	0.3356	2.89869	11.1639	0.008746	0.032864	15.4742	0.18899	13.8082	0.10076	14.7741	1.07063	15.2052	13.9288	13.8714
Guiyang	125	2017	2.25645	10.3793	9.56549	2015	1	1	11.2185	0.0571	0.3403	2.94043	11.211	0.008565	0.028592	15.5776	0.179865	13.8621	0.085707	14.519	1.08837	15.2224	14.0061	13.9023
Guiyang	125	2018	2.24406	10.4664	9.6581	2015	1	1	11.2702	0.060815	0.3465	3.26784	11.3228	0.008352	0.039697	15.6468	0.193997	14.0069	0.090569	14.6528	1.12828	15.2469	14.352	13.8769
Tongren	126	2004	3.76296	8.69165	7.36644	2015	1	0	7.8648	0.025972	0.348	0.750742	9.37042	0.00052	0.0012	12.4016	0.266859	11.0806	0.001171	10.1757	0.534485	15.1618	14.7648	12.1915
Tongren	126	2005	3.94823	8.81165	7.43838	2015	1	0	8.09285	0.01361	0.4121	0.740827	9.54201	0.002061	0.001254	12.6575	0.264884	11.329	0.001185	9.76618	0.54756	15.1719	14.7917	12.2424
Tongren	126	2006	3.90673	8.86489	7.50219	2015	1	0	8.22711	0	0.412	0.740339	9.64737	0.002179	0.00145	12.8328	0.254876	11.4658	0.001647	#NUM!	0.579119	15.1885	14.8125	12.2991
Tongren	126	2007	3.63253	8.9439	7.65397	2015	1	0	8.41605	0.00217	0.4314	0.609362	9.64737	0.002131	0.00164	13.1339	0.279359	11.8586	0.001611	8.26545	0.57403	15.2107	14.8291	12.2991
Tongren	126	2008	3.50958	9.06219	7.8067	2015	1	0	8.67283	0.0001	0.4352	0.624087	10.033	0.004083	0.0018	13.5995	0.239543	12.1705	0.002347	4.82883	0.619737	15.2241	14.8316	12.3104
Tongren	126	2009	3.51825	9.17441	7.91644	2015	1	0	9.58672	0.0004	0.4561	0.264598	10.2108	0.00409	0.002	13.7402	0.221779	12.2342	0.002599	6.78902	0.659172	15.2401	14.8288	12.3104
Tongren	126	2010	3.4141	9.30567	8.07776	2015	1	0	9.6625	0.000477	0.4704	0.824603	10.3211	0.002846	0.0021	14.043	0.197626	12.4216	0.003059	7.24528	0.77396	15.2546	14.8289	11.8886
Tongren	126	2011	3.45988	9.53579	8.29455	2015	1	0	9.35729	0.000634	0.4652	0.840103	10.3559	0.002438	0.002315	14.3126	0.183993	12.6197	0.00327	7.72663	0.911865	15.2676	14.8347	11.905
Tongren	126	2012	3.40478	9.67474	8.44956	2015	1	0	9.57352	0.0014	0.4794	0.859073	10.5512	0.002515	0.002539	14.5426	0.225589	13.0536	0.004003	8.72905	0.980488	15.266	15.1072	12.0494
Tongren	126	2013	3.40305	9.81827	8.5936	2015	1	0	9.43156	0.0019	0.487	0.883719	10.7781	0.003619	0.002759	14.6734	0.211238	13.1186	0.004616	9.22446	1.74161	15.2723	15.1141	12.1062
Tongren	126	2014	3.24466	9.91462	8.73761	2015	1	0	9.94396	0.0138	0.4899	0.92886	10.9072	0.003649	0.006856	14.7574	0.224359	13.2629	0.005497	11.3971	1.67922	15.2795	15.1252	12.1632
Tongren	126	2015	3.2421	10.02	8.84376	2015	1	1	10.115	0.0142	0.4143	0.929795	11.1482	0.003459	0.00948	14.9185	0.239353	13.4886	0.006669	11.6046	1.4922	15.2899	15.1315	12.2313
Tongren	126	2016	3.23038	10.1126	8.93997	2015	1	1	10.2171	0.0193	0.5201	0.954121	11.2748	0.003985	0.009955	15.0421	0.243555	13.6297	0.008062	12.0144	1.01975	15.2985	15.1479	12.2581
Tongren	126	2017	3.1981	10.2015	9.03896	2015	1	1	10.3353	0.0192	0.5096	1.02259	11.3699	0.004022	0.014585	15.2017	0.230016	13.7321	0.008566	12.1358	1.10694	15.2971	15.342	12.2512
Tongren	126	2018	3.17492	10.2895	9.13421	2015	1	1	10.4259	0.006709	0.5057	1.13277	11.3915	0.003816	0.011094	15.2251	0.22409	13.7294	0.009788	11.1782	1.18379	15.3062	15.4603	12.2634
Lanzhou	127	2004	3.41467	8.94676	7.71868	2015	1	0	9.70984	0.111514	0.4962	2.15516	9.60605	0.005317	0.004308	12.9215	0.175579	11.1819	0.052319	13.2406	0.459564	14.9408	15.0444	13.2924
Lanzhou	127	2005	3.14375	9.05123	7.90581	2015	1	0	9.81444	0.102224	0.4987	1.92119	9.73851	0.006148	0.004303	13.1268	0.182252	11.4244	0.057699	13.2702	0.457787	14.9525	15.0622	13.2544
Lanzhou	127	2006	3.24983	9.15038	7.97178	2015	1	0	9.92422	0.094444	0.4884	1.86211	9.8576	0.007206	0.004028	13.3556	0.176169	11.6193	0.051459	13.3097	0.467062	14.9586	15.0748	13.2483
Lanzhou	127	2007	3.31008	9.2371	8.04012	2015	1	0	10.0135	0.074262	0.4878	1.83769	9.95318	0.007	0.016357	13.6328	0.218349	12.1111	0.053679	13.207	0.489395	14.9764	15.076	13.2439
Lanzhou	127	2008	3.33336	9.36536	8.16137	2015	1	0	10.1514	0.0588	0.4953	1.7964	10.1705	0.005875	0.017471	13.8121	0.231222	12.3477	0.062272	13.117	0.51045	14.9858	15.0689	13.102
Lanzhou	127	2009	3.18937	9.45412	8.2943	2015	1	0	10.2365	0.036	0.5105	2.16764	10.2749	0.006542	0.014945	13.9964	0.225073	12.5051	0.080919	12.7174	0.546641	14.9898	15.0632	13.1281
Lanzhou	127	2010	3.06525	9.55122	8.43109	2015	1	0	10.4344	0.071299	0.5615	2.14404	10.433	0.007339	0.013715	14.2003	0.201029	12.596	0.085733	13.5729	0.600412	14.9897	15.0626	13.1492
Lanzhou	127	2011	3.03735	9.67737	8.56639	2015	1	0	10.534	0.089183	0.5998	2.14545	10.5705	0.00664	0.013061	14.3779	0.193546	12.7356	0.090548	14.0085	0.698937	14.9889	15.0666	13.1687
Lanzhou	127	2012	2.96317	9.82243	8.73617	2015	1	0	10.673	0.1371	0.6244	2.34864	10.703	0.004479	0.013816	14.5216	0.199319	12.9087	0.095376	14.5782	0.792407	14.9833	15.0745	13.2012
Lanzhou	127	2013	2.91914	9.94111	8.86982	2015	1	0	10.7818	0.1418	0.6321	2.48142	10.8066	0.003905	0.012575	14.7007	0.177224	12.9703	0.126105	14.739	0.741359	15.1201	15.0836	13.3909
Lanzhou	127	2014	2.85485	10.0446	8.99554	2015	1	0	10.9109	0.1483	0.6411	2.80504	10.8969	0.004053	0.011288	14.8455	0.18379	13.1515	0.110537	14.9031	0.636773	15.1365	15.0992	13.4167
Lanzhou	127	2015	2.81551	10.2068	9.1717	2015	1	1	10.9503	0.167	0.1287	3.28819	11.0381	0.004539	0.012024	15.051	0.195077	13.4166	0.129369	15.0682	0.860572	14.9846	15.109	13.4177
Lanzhou	127	2016	2.85449	10.2976	9.24869	2015	1	1	11.022	0.1224	0.1971	3.71055	11.1126	0.00533	0.010646	15.2605	0.174677	13.5156	0.131031	14.8346	0.879307	14.9918	15.3694	13.4382
Lanzhou	127	2017	2.85988	10.3838	9.333	2015	1	1	11.1165	0.0501	0.18	3.85618	11.2347	0.004774	0.015803	15.2726	0.18708	13.5964	0.124798	14.04	0.525971	14.9959	15.3924	13.5163
Lanzhou	127	2018	2.83124	10.4635	9.42279	2015	1	1	11.1988	0.048741	0.1717	4.02883	11.3572	0.005445	0.013008	15.3538	0.171763	13.5921	0.102556	14.1022	0.53958	15.0048	15.5275	13.5294
Jiayuguan	128	2004	2.12843	9.14634	8.39095	2015	1	0	10.1348	0.353969	0.1675	1.66297	10.0148	0.019708	0.000998	10.573	0.024293	6.85541	0	11.9659	0.958225	12.0293	14.8257	10.6091
Jiayuguan	128	2005	2.24295	9.27369	8.4659	2015	1	0	10.7074	0.434404	0.197	1.20654	10.1535	0.019164	0.000689	10.8062	0.020152	6.90174	0	12.7748	0.624792	12.0564	14.8292	10.6666
Jiayuguan	128	2006	2.22295	9.37712	8.57829	2015	1	0	10.8383	0.621257	0.185	1.07443	10.2403	0.017098	0.00059	10.9619	0.021776	7.13489	0	13.326	0.53098	12.0788	14.8327	10.6573
Jiayuguan	128	2007	2.30336	9.50617	8.6718	2015	1	0	10.9828	0.578455	0.1675	1.05529	10.3334	0.016362	0.007931	11.2715	0.142548	9.3234	0	13.452	0.440584	12.1085	14.836	10.6851
Jiayuguan	128	2008	2.24901	9.58263	8.77215	2015	1	0	11.1479	0.578	0.1679	1.01197	10.5091	0.015148	0.008247	11.47	0.130349	9.43244	0.011716	13.6328	0.372513	12.133	14.8386	10.6478
Jiayuguan	128	2009	2.17411	9.62398	8.84736	2015	1	0	11.2396	0.1746	0.2386	1.12736	10.5811	0.012865	0.010551	11.5437	0.128876	9.49477	0.013364	12.5405	0.252673	12.2486	14.8407	10.7211
Jiayuguan	128	2010	2.1286	9.72565	8.97019	2015	1	0	11.3317	0.280628	0.2857	0.946458	10.7577	0.012739	0.00903	11.7111	0.124465	9.6274	0.012844	13.1563	0.269001	12.2922	14.8437	10.8218
Jiayuguan	128	2011	2.03466	9.84857	9.13824	2015	1	0	11.5259	0.258783	0.4068	0.973782	10.8937	0.014092	0.007126	12.0308	0.119448	9.90588	0.015021	13.3204	0.276997	12.1807	14.848	10.9561
Jiayuguan	128	2012	2.00072	9.99906	9.30556	2015	1	0	11.6538	0.1997	0.5779	1.10608	10.8558	0.014187	0.006772	12.1871	0.104874	9.93212	0.016399	13.1948	0.346833	12.196	14.8487	11.0974
Jiayuguan	128	2013	1.96685	10.098	9.42157	2015	1	0	11.6361	0.2267	0.4616	1.56046	10.8855	0.014565	0.006623	12.3257	0.133392	10.3112	0.01605	13.1477	0.455197	12.2061	14.8537	11.0974
Jiayuguan	128	2014	1.94757	10.1997	9.53308	2015	1	0	11.5323	0.0891	0.3754	1.47008	10.8863	0.012344	0.00875	12.304	0.141601	10.3492	0.011896	12.2855	0.51526	12.3925	14.8611	11.1547
Jiayuguan	128	2015	1.99818	10.3325	9.64024	2015	1	1	11.2688	0.0616	0.4233	2.23869	10.8967	0.013985	0.007267	12.4332	0.14313	10.4892	0.013965	11.6709	0.758581	12.2185	14.8656	11.1965
Jiayuguan	128	2016	2.03742	10.4205	9.70881	2015	1	1	11.0452	0.115	0.4401	3.18608	11.1113	0.013858	0.003176	12.3998	0.158098	10.5553	0.014218	12.0809	1.04578	12.2322	14.8733	11.2582
Jiayuguan	128	2017	2.05052	10.5048	9.78673	2015	1	1	11.3466	0.0887	0.4484	2.44357	11.2706	0.014127	0.003509	12.5328	0.148766	10.6274	0.014753	12.1348	0.702867	12.2366	14.8733	11.3004
Jiayuguan	128	2018	2.05427	10.5873	9.86739	2015	1	1	11.6904	0.072637	0.4439	1.77692	11.2654	0.013865	0.003781	12.6932	0.153116	10.8167	0.013317	12.2906	0.397853	12.2467	14.8768	11.0306
Tianshui	129	2004	4.46111	8.7678	7.2724	2015	1	0	8.19395	0.027644	0.4452	0.624858	9.2573	0.00669	0.001004	12.4868	0.193563	10.8447	0.00478	10.4541	0.351303	15.0619	14.547	12.1024
Tianshui	129	2005	4.48839	8.8475	7.34601	2015	1	0	8.34022	0.047898	0.427	0.47685	9.32307	0.008285	0.001143	12.57	0.210492	11.0117	0.004817	11.1564	0.404672	15.0683	14.5545	12.0394
Tianshui	129	2006	4.55616	8.93406	7.41758	2015	1	0	8.46337	0.037272	0.4223	0.477185	11.8284	0.003434	0.00122	12.8274	0.216711	11.2982	0.006035	11.0352	0.47897	15.0749	14.573	12.0822
Tianshui	129	2007	4.61404	9.02631	7.49721	2015	1	0	8.62155	0.03508	0.4149	0.476173	9.65605	0.002281	0.009163	13.11	0.230249	11.6414	0.007081	11.1394	0.570132	15.0818	14.5831	12.1013
Tianshui	129	2008	4.21333	9.11055	7.67229	2015	1	0	8.79876	0.0362	0.4164	0.469008	9.75328	0.002072	0.006682	13.5394	0.212608	11.9911	0.00821	11.3135	0.632044	15.0887	14.5921	12.099
Tianshui	129	2009	4.13126	9.20347	7.78489	2015	1	0	8.9338	0.0315	0.4429	0.613618	9.9985	0.002466	0.006459	13.8085	0.204957	12.2236	0.009008	11.3141	0.780334	15.0956	14.6021	12.1145
Tianshui	129	2010	4.07361	9.35069	7.94616	2015	1	0	9.07772	0.051849	0.4715	0.716112	10.0828	0.003006	0.006309	13.9241	0.185568	12.2397	0.007986	11.9555	0.817908	15.115	14.617	12.1506
Tianshui	129	2011	3.99626	9.47662	8.09127	2015	1	0	9.29936	0.047315	0.4889	0.757042	10.2515	0.002876	0.00673	14.0995	0.194987	12.4646	0.009432	12.0387	0.816952	15.1228	14.6273	12.1807
Tianshui	129	2012	3.92787	9.62756	8.25946	2015	1	0	9.4409	0.0473	0.5083	0.798477	10.4553	0.002905	0.005244	14.2802	0.218845	12.7608	0.009206	12.182	0.087226	15.1391	14.63	12.2596
Tianshui	129	2013	3.85141	9.73461	8.38617	2015	1	0	9.39424	0.0502	0.5402	0.853294	10.5539	0.003129	0.006986	14.3688	0.202411	12.7713	0.010968	12.3377	0.930771	15.1452	14.634	12.3458
Tianshui	129	2014	3.72634	9.82901	8.51359	2015	1	0	9.67105	0.0455	0.5536	0.906089	10.6146	0.003598	0.006176	14.3995	0.217741	12.8751	0.010438	12.3795	1.02858	15.1089	14.6571	12.3367
Tianshui	129	2015	3.46413	9.94314	8.70068	2015	1	1	9.72574	0.0431	0.2936	1.15994	10.7265	0.003642	0.004651	14.6216	0.207819	13.0506	0.010321	12.3821	1.08852	15.1162	14.6823	12.3366
Tianshui	129	2016	3.49038	10.0294	8.7794	2015	1	1	9.78695	0.0541	0.3414	1.26775	10.8369	0.003818	0.00428	14.7379	0.208989	13.1724	0.011767	12.6746	1.1366	15.1255	14.6993	12.3557
Tianshui	129	2017	3.48365	10.111	8.86291	2015	1	1	9.79696	0.0671	0.3455	1.39716	10.9564	0.003978	0.00431	14.8415	0.211724	13.289	0.010193	12.9038	1.11419	15.1264	14.7116	12.3628
Tianshui	129	2018	3.45522	10.188	8.94807	2015	1	1	9.87709	0.065601	0.3291	1.46874	11.054	0.004022	0.003785	14.8848	0.211436	13.331	0.010437	12.9663	1.00718	15.1291	14.7197	12.3189
Zhangye	130	2004	1.97878	8.85295	8.17047	2015	1	0	8.95983	0.007799	0.3273	0.652268	9.32212	0.004119	0.004174	11.7403	0.186505	10.061	0.006526	8.95522	0.523621	14.0503	14.3713	11.4087
Zhangye	130	2005	2.02479	8.93525	8.22978	2015	1	0	9.06543	0.00732	0.3429	0.611979	9.39062	0.004015	0.003771	11.9261	0.186893	10.2489	0.008124	9.00078	0.545542	14.0552	14.3823	11.436
Zhangye	130	2006	2.03228	8.98657	8.27741	2015	1	0	9.20703	0.007394	0.3525	0.565885	9.52695	0.003954	0.003779	12.2141	0.180977	10.5047	0.008657	9.14515	0.5259	14.0557	14.3972	11.4263
Zhangye	130	2007	2.07762	9.05895	8.32773	2015	1	0	9.35132	0.006972	0.3476	0.563458	9.70371	0.003826	0.010187	12.5045	0.182119	10.8014	0.012594	9.23249	0.482	14.068	14.4033	11.4414
Zhangye	130	2008	2.06317	9.13941	8.41516	2015	1	0	9.49439	0.009	0.3644	0.519911	9.83708	0.003658	0.00838	12.8355	0.211504	11.282	0.012468	9.63875	0.462224	14.0745	14.4	11.4489
Zhangye	130	2009	2.03513	9.22555	8.51499	2015	1	0	9.6124	0.0071	0.3893	0.59021	9.9585	0.003837	0.008078	13.1829	0.14929	11.281	0.012721	9.52239	0.495456	14.0807	14.3991	11.4978
Zhangye	130	2010	1.94715	9.29241	8.62604	2015	1	0	9.74689	0.008696	0.4237	0.62218	10.0439	0.003702	0.00558	13.2869	0.149116	11.3839	0.013141	9.82535	0.594699	14.0842	14.3972	11.5396
Zhangye	130	2011	1.91731	9.42542	8.77449	2015	1	0	9.96913	0.00462	0.4516	0.643305	10.1923	0.003674	0.006124	13.5255	0.144451	11.5907	0.013612	9.38146	0.565722	14.0848	14.4011	11.6164
Zhangye	130	2012	1.91828	9.57462	8.92319	2015	1	0	10.0943	0.0039	0.4686	0.754391	10.4166	0.003253	0.00571	13.6572	0.175579	11.9175	0.01502	9.34503	0.717961	14.084	14.405	11.644
Zhangye	130	2013	1.87565	9.67265	9.04369	2015	1	0	10.1522	0.0043	0.5475	0.874777	10.4938	0.0033	0.006412	13.779	0.166632	11.987	0.015529	9.57445	0.675642	14.0878	14.4122	11.8204
Zhangye	130	2014	1.83221	9.76341	9.15789	2015	1	0	10.304	0.0039	0.5587	1.08	10.5867	0.027446	0.006842	13.8914	0.161765	12.0698	0.015527	9.56626	0.762048	14.0756	14.4236	11.8166
Zhangye	130	2015	1.8177	9.887	9.28943	2015	1	1	10.3322	0.0043	0.3187	1.29984	10.8507	0.03649	0.004294	14.0264	0.159947	12.1935	0.015229	9.67533	0.83743	14.0784	14.4314	11.7921
Zhangye	130	2016	1.84638	9.97595	9.36272	2015	1	1	10.396	0.0038	0.3709	1.38965	10.9632	0.022965	0.00585	14.1905	0.156221	12.334	0.014992	9.63535	0.87442	14.0855	14.4468	11.7881
Zhangye	130	2017	1.84816	10.0566	9.4424	2015	1	1	10.333	0.0065	0.3593	1.61601	11.1369	0.020884	0.004133	14.3133	0.142642	12.3658	0.0147	10.1069	0.651488	14.0843	14.4521	11.6416
Zhangye	130	2018	1.84296	10.1372	9.52588	2015	1	1	10.4074	0.00458	0.3478	1.55023	11.2318	0.021466	0.004546	14.2918	0.142974	12.3467	0.014453	9.83494	0.675367	14.0862	14.4678	11.5456
Jiuquan	131	2004	1.98419	9.02184	8.33663	2015	1	0	9.4428	0.01143	0.3355	0.683842	9.6719	0.005603	0.003586	11.7899	0.178596	10.0673	0.001255	9.5449	0.479473	13.7379	14.1813	11.47
Jiuquan	131	2005	2.06584	9.12956	8.40402	2015	1	0	9.6116	0.009165	0.3705	0.519762	9.73876	0.006266	0.003048	12.0471	0.164895	10.2447	0.001914	9.50177	0.504077	13.713	14.1884	11.5129
Jiuquan	131	2006	2.13491	9.22306	8.46464	2015	1	0	9.77713	0.006489	0.3473	0.504487	9.98161	0.005452	0.003374	12.2107	0.168599	10.4304	0.003082	9.32747	0.535626	13.723	14.1954	11.4804
Jiuquan	131	2007	2.20703	9.32982	8.53817	2015	1	0	9.92935	0.008698	0.3542	0.497534	10.094	0.00513	0.007463	12.5082	0.170446	10.7388	0.003751	9.78013	0.570664	13.7491	14.2449	11.5059
Jiuquan	131	2008	2.15809	9.42844	8.65921	2015	1	0	10.1169	0.0146	0.3436	0.431018	10.2042	0.005324	0.009769	12.7959	0.205407	11.2131	0.005549	10.496	0.633752	13.7726	14.3585	11.5008
Jiuquan	131	2009	2.138	9.52549	8.76562	2015	1	0	10.3581	0.0137	0.3639	0.4637	10.3274	0.006015	0.008261	13.0384	0.176732	11.3053	0.005982	10.6893	0.93495	13.779	14.4102	11.4328
Jiuquan	131	2010	2.08787	9.62269	8.88654	2015	1	0	10.5856	0.009864	0.4049	0.597979	10.3988	0.005615	0.007587	13.3004	0.151566	11.4137	0.006396	10.5954	1.08291	13.7948	14.4149	11.469
Jiuquan	131	2011	2.11643	9.75645	9.00672	2015	1	0	10.688	0.001724	0.4849	0.660166	10.5213	0.006228	0.007374	13.5333	0.141681	11.5791	0.0066	9.02405	1.17108	13.8065	14.4193	11.5386
Jiuquan	131	2012	2.08005	9.90658	9.17419	2015	1	0	10.8612	0.008	0.4992	0.636652	10.6383	0.005591	0.007626	13.6982	0.159867	11.8648	0.007036	10.7351	1.36454	13.8034	14.4198	11.6082
Jiuquan	131	2013	2.06333	10.0163	9.29201	2015	1	0	10.9653	0.0103	0.5371	0.727251	10.6888	0.005325	0.009457	13.7819	0.171206	12.017	0.006351	11.1029	1.29256	13.9181	14.4258	11.9184
Jiuquan	131	2014	2.03019	10.1126	9.40443	2015	1	0	10.9151	0.0076	0.5365	0.959169	10.8149	0.004946	0.011123	13.8642	0.175466	12.1238	0.007012	10.7471	1.64386	13.9217	14.4361	11.9168
Jiuquan	131	2015	2.04315	10.2325	9.51805	2015	1	1	10.7979	0.0085	0.3547	1.21084	10.911	0.004575	0.008609	13.9126	0.188042	12.2415	0.007924	10.7398	2.03832	13.8286	14.4433	11.8827
Jiuquan	131	2016	2.06029	10.3113	9.5885	2015	1	1	10.8536	0.0083	0.4074	1.25566	10.9357	0.004612	0.005831	14.0595	0.172943	12.3047	0.008311	10.7813	2.1035	13.8343	14.4574	11.9129
Jiuquan	131	2017	2.06026	10.3883	9.66548	2015	1	1	10.8036	0.0094	0.4102	1.36634	11.0251	0.004947	0.006174	14.1629	0.149839	12.2647	0.008686	10.86	1.08525	13.8331	14.4678	11.7705
Jiuquan	131	2018	2.06028	10.4699	9.74707	2015	1	1	10.8789	0.008733	0.4186	1.28421	11.1148	0.004958	0.007233	14.1318	0.158938	12.2926	0.008999	10.8614	1.07515	13.8324	14.4782	11.6751
Xuancheng	132	2004	2.51512	8.87529	7.95297	2015	1	0	9.08171	0.054805	0.389	0.563948	9.45704	0.002681	0.001496	12.3011	0.231518	10.838	0.000473	11.7688	0.468725	14.8199	13.8758	11.7761
Xuancheng	132	2005	2.52106	8.98206	8.05738	2015	1	0	9.18492	0.065775	0.3842	0.492188	9.62183	0.006763	0.001549	12.4864	0.204703	10.9002	0.000626	12.0164	0.534878	14.8219	13.8834	11.7256
Xuancheng	132	2006	2.47699	9.10952	8.20248	2015	1	0	9.32385	0.077935	0.3595	0.523482	9.76834	0.003522	0.001028	12.8487	0.178291	11.1244	0.0009	12.321	0.667963	14.8242	13.8909	11.7208
Xuancheng	132	2007	2.43547	9.25302	8.36288	2015	1	0	9.47861	0.086621	0.3268	0.578418	9.97808	0.003632	0.008923	13.0551	0.179931	11.3399	0.001096	12.5712	0.879842	14.8278	13.9022	11.6733
Xuancheng	132	2008	2.31433	9.3767	8.53758	2015	1	0	9.6774	0.0947	0.331	0.49266	10.196	0.004184	0.011988	13.4365	0.165553	11.638	0.001265	12.8729	1.01279	14.8334	13.9095	11.6596
Xuancheng	132	2009	2.36186	9.49567	8.63622	2015	1	0	9.72758	0.0735	0.3323	0.65491	10.2809	0.003864	0.012918	13.6721	0.153906	11.8007	0.001474	12.6706	1.38826	14.8371	13.9946	11.728
Xuancheng	132	2010	2.27655	9.62519	8.80252	2015	1	0	9.94049	0.089098	0.3575	0.733413	10.4189	0.003336	0.022137	13.8574	0.145666	11.9309	0.001794	13.0571	1.38947	14.8393	13.9304	11.7232
Xuancheng	132	2011	2.29406	9.79783	8.9675	2015	1	0	10.1796	0.095804	0.3879	0.717833	10.5814	0.007445	0.029904	14.1675	0.200921	12.5626	0.002161	13.3742	0.946783	14.843	13.9413	13.1539
Xuancheng	132	2012	2.26626	9.9271	9.10897	2015	1	0	10.2967	0.1129	0.4047	0.782413	10.7452	0.008226	0.030486	14.3959	0.145976	12.4716	0.003034	13.6591	0.972996	14.8437	14.0193	13.2122
Xuancheng	132	2013	2.2183	10.0315	9.23474	2015	1	0	10.3123	0.1381	0.41	0.848135	10.9449	0.003393	0.033226	14.5342	0.153889	12.6627	0.00402	13.9674	1.02188	14.8458	14.3904	13.241
Xuancheng	132	2014	2.33659	10.1769	9.32821	2015	1	0	10.4836	0.1131	0.4101	0.905346	10.8899	0.003767	0.034552	14.6153	0.149448	12.7145	0.002046	13.853	1.24246	14.8444	13.9674	12.0003
Xuancheng	132	2015	2.32367	10.2612	9.41809	2015	1	1	10.535	0.1187	0.3184	0.926766	10.9467	0.003715	0.031623	14.7042	0.149452	12.8035	0.002376	13.9579	1.32107	14.845	14.4172	11.9856
Xuancheng	132	2016	2.30787	10.3378	9.50144	2015	1	1	10.615	0.0946	0.3477	0.984431	11.0607	0.004429	0.035445	14.7507	0.149546	12.8506	0.002426	13.8162	1.33696	14.8466	14.4307	12.001
Xuancheng	132	2017	1.77786	10.1635	9.58809	2015	1	1	10.7247	0.0872	0.3014	1.0343	11.1384	0.003153	0.040997	14.821	0.150145	12.9248	0.002584	13.8484	1.33312	14.8467	14.4414	12.0541
Xuancheng	132	2018	2.28277	10.5066	9.68116	2015	1	1	10.8211	0.092925	0.296	1.04855	11.1894	0.003275	0.048192	14.878	0.148068	12.9679	0.002574	14.0176	1.37879	14.8413	14.4521	12.2508
Tongling	133	2004	2.58136	8.98068	8.03236	2015	1	0	9.86178	0.455381	0.303	0.998391	9.4542	0.014971	0.003949	11.7038	0.120873	9.59076	0.015928	13.3416	0.451826	13.4818	14.4657	11.6173
Tongling	133	2005	2.8396	9.16157	8.11791	2015	1	0	10.1389	0.577077	0.2951	0.911288	9.66945	0.014976	0.004168	11.9696	0.123873	9.88109	0.02141	13.8648	0.421211	13.4901	14.474	11.6019
Tongling	133	2006	2.91548	9.33079	8.26075	2015	1	0	10.4201	0.720459	0.2519	0.708041	9.86726	0.014553	0.004716	12.2352	0.111919	10.0452	0.027476	14.3781	0.378996	13.5023	14.4806	11.6209
Tongling	133	2007	2.87509	9.49298	8.43689	2015	1	0	10.5995	0.775346	0.2336	0.687976	10.0598	0.014186	0.017683	12.4748	0.141194	10.5172	0.031426	14.615	0.413734	13.5097	14.4877	11.6579
Tongling	133	2008	2.72259	9.62727	8.62569	2015	1	0	10.6942	0.7416	0.2466	0.766627	10.2254	0.013773	0.016432	12.7872	0.136444	10.7953	0.032991	14.6962	0.53805	13.5129	14.4971	11.6588
Tongling	133	2009	2.70735	9.72731	8.73134	2015	1	0	10.7529	0.4402	0.261	0.910267	10.3426	0.014811	0.017573	13.0948	0.114225	10.9252	0.033357	14.2296	0.823148	13.5143	14.506	11.6674
Tongling	133	2010	2.57222	9.83573	8.89096	2015	1	0	11.0744	0.494795	0.2698	0.832416	10.5089	0.013243	0.020941	13.259	0.113848	11.0861	0.035034	14.6524	0.776222	13.5145	14.5619	11.6674
Tongling	133	2011	2.5491	9.99083	9.05509	2015	1	0	11.2861	0.460647	0.3307	0.789296	10.6642	0.013508	0.025385	13.4683	0.114341	11.2997	0.038247	14.7972	0.712309	13.5171	14.7193	11.7077
Tongling	133	2012	2.5068	10.1139	9.19492	2015	1	0	11.3483	0.3627	0.3538	0.828589	10.7712	0.013733	0.045449	13.7788	0.1461	11.8553	0.0409	14.6281	0.859976	13.5171	14.7262	11.744
Tongling	133	2013	2.42732	10.2093	9.32251	2015	1	0	11.4292	0.5301	0.34	0.844822	10.8009	0.012228	0.048265	13.8214	0.140005	11.8553	0.04388	15.0986	0.955391	13.5171	14.7378	11.9576
Tongling	133	2014	1.78202	10.2831	9.70534	2015	1	0	11.4845	0.4492	0.3766	0.890932	10.903	0.012847	0.070208	13.8671	0.140129	11.9019	0.046031	14.9842	1.0716	13.5117	14.7652	11.9634
Tongling	133	2015	2.84251	10.3656	9.3209	2015	1	1	10.9576	0.3129	0.453	0.841066	10.9428	0.013397	0.07022	13.9183	0.140064	11.9526	0.048317	14.8638	1.166	13.5117	14.7788	12.0589
Tongling	133	2016	2.54131	10.3298	9.39715	2015	1	1	11.0014	0.3221	0.477	0.986825	11.0268	0.005815	0.055011	14.2282	0.155248	12.3655	0.021211	14.9414	1.25026	14.3511	14.7976	12.0482
Tongling	133	2017	2.53199	10.4128	9.4838	2015	1	1	11.1553	0.3338	0.4704	0.865922	11.0966	0.005495	0.05206	14.2872	0.146875	12.3691	0.021084	15.1362	1.19538	14.3526	14.8235	12.0489
Tongling	133	2018	2.51099	10.4911	9.57046	2015	1	1	11.2322	0.337603	0.483	0.903245	11.2211	0.005343	0.039428	14.2495	0.170073	12.478	0.019945	15.233	1.19642	14.3507	14.8487	12.1063
Huangshan	134	2004	2.69536	8.93709	7.94555	2015	1	0	9.10509	0.045147	0.4686	0.727383	9.45069	0.004493	0.002199	12.0058	0.163766	10.1965	0.005346	10.9952	0.595119	14.1963	14.2852	11.4564
Huangshan	134	2005	2.70044	9.05111	8.05769	2015	1	0	9.29734	0.043378	0.4604	0.62696	9.62268	0.004606	0.002494	12.2496	0.134541	10.2437	0.007101	11.1476	0.717685	14.2004	14.2893	11.384
Huangshan	134	2006	2.6219	9.18215	8.21825	2015	1	0	9.45195	0.052165	0.432	0.597369	9.77701	0.004589	0.002346	12.5057	0.128334	10.4525	0.007975	11.4907	0.869446	14.2046	14.2911	11.3691
Huangshan	134	2007	2.64542	9.33805	8.36522	2015	1	0	9.57706	0.053524	0.4199	0.62584	9.98694	0.004067	0.012739	12.725	0.13214	10.7012	0.008971	11.6451	0.999681	14.2074	14.2874	11.3896
[truncated: 2,276 more rows]
